# Supplementary material for: afspm: A framework for manufacturer-agnostic automation in scanning probe microscopy
Source: Beilstein J Nanotechnol. 2026 May 18;17:653–67. doi: 10.3762/bjnano.17.45 (PMC13202472; doi:10.3762/bjnano.17.45)
Supplement: File 2 — Videos of the translator validation testing, performed on the various microscope controllers. [file Beilstein_J_Nanotechnol-17-653-s002.zip]

Archive with 4 entries (4 files):
- ut_asylum_2025_07_25_final.webm
- ut_gxsm_2025_08_01_final.webm
- ut_nanonis__2026-02-27_final.webm
- ut_omicronsxm_2026-02-26_final.webm
