# Supplementary material for: afspm: A framework for manufacturer-agnostic automation in scanning probe microscopy
Source: Beilstein J Nanotechnol. 2026 May 18;17:653–67. doi: 10.3762/bjnano.17.45 (PMC13202472; doi:10.3762/bjnano.17.45)
Supplement: File 3 — Data collected during experimental runs and the configuration file of these. The data folder contains the experimental scans as saved during the experiment. Config.toml contains the afspm configuration file as run. scan_metadata.csv holds the metadata file created by ScanMetadataWriter. drift_correction.csv contains the logged drift correction information created by the CSCorrectedScheduler (the legacy internal name for Drift Compensated Mediator). log.txt holds all logs sent out during the experiment. [file Beilstein_J_Nanotechnol-17-653-s003.zip]

Archive with 73 entries (71 files):
- experimental_data_and_config/
- experimental_data_and_config/data/
- experimental_data_and_config/data/Image0000.ibw
- experimental_data_and_config/data/Image0001.ibw
- experimental_data_and_config/data/Image0002.ibw
- experimental_data_and_config/data/Image0003.ibw
- experimental_data_and_config/data/Image0004.ibw
- experimental_data_and_config/data/Image0005.ibw
- experimental_data_and_config/data/Image0006.ibw
- experimental_data_and_config/data/Image0007.ibw
- experimental_data_and_config/data/Image0008.ibw
- experimental_data_and_config/data/Image0009.ibw
- experimental_data_and_config/data/Image0010.ibw
- experimental_data_and_config/data/Image0011.ibw
- experimental_data_and_config/data/Image0012.ibw
- experimental_data_and_config/data/Image0013.ibw
- experimental_data_and_config/data/Image0014.ibw
- experimental_data_and_config/data/Image0015.ibw
- experimental_data_and_config/data/Image0016.ibw
- experimental_data_and_config/data/Image0017.ibw
- experimental_data_and_config/data/Image0018.ibw
- experimental_data_and_config/data/Image0019.ibw
- experimental_data_and_config/data/Image0020.ibw
- experimental_data_and_config/data/Image0021.ibw
- experimental_data_and_config/data/Image0022.ibw
- experimental_data_and_config/data/Image0023.ibw
- experimental_data_and_config/data/Image0024.ibw
- experimental_data_and_config/data/Image0025.ibw
- experimental_data_and_config/data/Image0026.ibw
- experimental_data_and_config/data/Image0027.ibw
- experimental_data_and_config/data/Image0028.ibw
- experimental_data_and_config/data/Image0029.ibw
- experimental_data_and_config/data/Image0030.ibw
- experimental_data_and_config/data/Image0031.ibw
- experimental_data_and_config/data/Image0032.ibw
- experimental_data_and_config/data/Image0033.ibw
- experimental_data_and_config/data/Image0034.ibw
- experimental_data_and_config/data/Image0035.ibw
- experimental_data_and_config/data/Image0036.ibw
- experimental_data_and_config/data/Image0037.ibw
- experimental_data_and_config/data/Image0038.ibw
- experimental_data_and_config/data/Image0039.ibw
- experimental_data_and_config/data/Image0040.ibw
- experimental_data_and_config/data/Image0041.ibw
- experimental_data_and_config/data/Image0042.ibw
- experimental_data_and_config/data/Image0043.ibw
- experimental_data_and_config/data/Image0044.ibw
- experimental_data_and_config/data/Image0045.ibw
- experimental_data_and_config/data/Image0046.ibw
- experimental_data_and_config/data/Image0047.ibw
- experimental_data_and_config/data/Image0048.ibw
- experimental_data_and_config/data/Image0049.ibw
- experimental_data_and_config/data/Image0050.ibw
- experimental_data_and_config/data/Image0051.ibw
- experimental_data_and_config/data/Image0052.ibw
- experimental_data_and_config/data/Image0053.ibw
- experimental_data_and_config/data/Image0054.ibw
- experimental_data_and_config/data/Image0055.ibw
- experimental_data_and_config/data/Image0056.ibw
- experimental_data_and_config/data/Image0057.ibw
- experimental_data_and_config/data/Image0058.ibw
- experimental_data_and_config/data/Image0059.ibw
- experimental_data_and_config/data/Image0060.ibw
- experimental_data_and_config/data/Image0061.ibw
- experimental_data_and_config/data/Image0062.ibw
- experimental_data_and_config/data/Image0063.ibw
- experimental_data_and_config/data/Image0064.ibw
- experimental_data_and_config/data/Image0065.ibw
- experimental_data_and_config/data/Image0066.ibw
- experimental_data_and_config/config.toml
- experimental_data_and_config/drift_correction.csv
- experimental_data_and_config/log.txt
- experimental_data_and_config/scan_metadata.csv
