# Supplementary material for: afspm: A framework for manufacturer-agnostic automation in scanning probe microscopy
Source: Beilstein J Nanotechnol. 2026 May 18;17:653–67. doi: 10.3762/bjnano.17.45 (PMC13202472; doi:10.3762/bjnano.17.45)
Supplement: File 3 — Data collected during experimental runs and the configuration file of these. The data folder contains the experimental scans as saved during the experiment. Config.toml contains the afspm configuration file as run. scan_metadata.csv holds the metadata file created by ScanMetadataWriter. drift_correction.csv contains the logged drift correction information created by the CSCorrectedScheduler (the legacy internal name for Drift Compensated Mediator). log.txt holds all logs sent out during the experiment. [file Beilstein_J_Nanotechnol-17-653-s003.zip › experimental_data_and_config/config.toml]

# ================================================
#  config.toml for continuously scanning a region.
# ================================================

# ----- General variables ----- #
# --- URLs --- #
pub_url = "tcp://127.0.0.1:9000"
psc_url = "tcp://127.0.0.1:9001"
server_url = "tcp://127.0.0.1:6666"
router_url = "tcp://127.0.0.1:6667"
xop_url = 'tcp://127.0.0.1:5555'  # To be used on zmq-xop server startup in Igor
rescan_url = "tcp://127.0.0.1:9005"

request_timeout_ms = 5000  # Need a very long timeout for asylum...

# --- Experiment Scan Aspects --- #
# - Physical Stuff - #
our_phys_units = 'um'
full_scan_origin = [0, 0]
full_scan_size = [5, 5]

# - Data Stuff - #
data_units = 'pixels'
full_scan_res = [128, 128]

channel_id = 'HeightRetrace'


# ----- Cache Logic ----- #
[pbc_scan_logic]
class = 'afspm.io.pubsub.logic.pbc_logic.PBCScanLogic'
default_scan_history = 5

[cache_kwargs]
cache_logic = 'pbc_scan_logic'

# ----- PubSub ----- #
[pub]
class = 'afspm.io.pubsub.publisher.Publisher'
url = 'pub_url'

[psc]
class = 'afspm.io.pubsub.cache.PubSubCache'
url = 'psc_url'
sub_url = 'pub_url'
update_cache_kwargs = 'cache_kwargs'

[sub]
class = 'afspm.io.pubsub.subscriber.Subscriber'
sub_url = 'psc_url'

[rescan_pub]
class = 'afspm.io.pubsub.publisher.Publisher'
url = 'rescan_url'

[rescan_sub]
class = 'afspm.io.pubsub.subscriber.Subscriber'
sub_url = 'rescan_url'

# ----- Control Logic ----- #
[server]
class = 'afspm.io.control.server.ControlServer'
url = 'server_url'

[router]
class = 'afspm.io.control.router.ControlRouter'
server_url = 'server_url'
router_url = 'router_url'
request_timeout_ms = 'request_timeout_ms'

[client]
class = 'afspm.io.control.client.ControlClient'
url = 'router_url'
request_timeout_ms = 'request_timeout_ms'

[ui_client]
class = 'afspm.io.control.client.AdminControlClient'
url = 'router_url'

# ----- Additional ----- #

[xopclient]
class = 'afspm.components.microscope.translators.asylum.client.XopClient'
url = 'xop_url'
timeout_s = 20  # 4x the request timeout

# ----- Components ----- #
[exp_data]
class = 'experiment.ExperimentData'
scan_origin = 'full_scan_origin'
scan_size = 'full_scan_size'
length_units = 'our_phys_units'
scan_res = 'full_scan_res'
scan_wait_s = 900  # 15 mins

[experiment]
class = 'afspm.components.scan.handler.ScanningComponent'
component = true

subscriber = 'sub'
control_client = 'client'

rerun_wait_s = 60  # 1 min
get_next_params = 'experiment.get_next_scan_params'
next_params_kwargs = {'exp_data'= 'exp_data'}

[ui]
component = true
class = 'afspm.components.control_ui.AfspmControlUI'

subscriber = 'sub'
control_client = 'ui_client'

[visualizer]
#component = true
class = 'afspm.components.visualizer.Visualizer'
scan_id = 'Scan2d'
subscriber = 'sub'
control_client = 'ui_client'  # TODO: Do we need this?

[scheduler]
component = true
class = 'afspm.components.drift.scheduler.CSCorrectedScheduler'
#class = 'afspm.components.microscope.scheduler.MicroscopeScheduler'
pubsubcache = 'psc'
router = 'router'
publisher = 'rescan_pub'  # Publish rescan requests
channel_id = 'channel_id'

[rescanner]
component = true
class = 'afspm.components.drift.rescanner.DriftRescanner'
rerun_wait_s = 60  # 1 min
subscriber = 'rescan_sub'  # Listen to rescan requests
control_client = 'client'

[translator]
component = true
class = 'afspm.components.microscope.translators.asylum.translator.AsylumTranslator'

xop_client = 'xopclient'

publisher = 'pub'
control_server = 'server'
subscriber = 'sub'  # To close itself when we tell it to.

[metadata]
component = true
class = 'afspm.components.scan.metadata.ScanMetadataWriter'
subscriber = 'sub'
