# Supplementary material for: afspm: A framework for manufacturer-agnostic automation in scanning probe microscopy
Source: Beilstein J Nanotechnol. 2026 May 18;17:653–67. doi: 10.3762/bjnano.17.45 (PMC13202472; doi:10.3762/bjnano.17.45)
Supplement: File 3 — Data collected during experimental runs and the configuration file of these. The data folder contains the experimental scans as saved during the experiment. Config.toml contains the afspm configuration file as run. scan_metadata.csv holds the metadata file created by ScanMetadataWriter. drift_correction.csv contains the logged drift correction information created by the CSCorrectedScheduler (the legacy internal name for Drift Compensated Mediator). log.txt holds all logs sent out during the experiment. [file Beilstein_J_Nanotechnol-17-653-s003.zip › experimental_data_and_config/drift_correction.csv]

datetime	filename	corr_offset_x	corr_offset_y	corr_offset_units	corr_rate_x	corr_rate_y	corr_rate_units	scan_matched
2025-07-24T21:00:49.533332+00:00	C:/Users/Asylum User/Documents/Asylum Research Data/250724\Image0000.ibw							False
2025-07-24T21:16:03.618981+00:00	C:/Users/Asylum User/Documents/Asylum Research Data/250724\Image0001.ibw	-3.662332906061161e-08	2.441555270707441e-09	m	-4.006553335639515e-11	2.6710355570930105e-12	m/s	True
2025-07-24T21:31:18.803721+00:00	C:/Users/Asylum User/Documents/Asylum Research Data/250724\Image0002.ibw	-1.0492736420454342e-07	9.807306095076048e-09	m	-7.46341499793056e-11	8.048375920656858e-12	m/s	True
2025-07-24T21:46:33.638031+00:00	C:/Users/Asylum User/Documents/Asylum Research Data/250724\Image0003.ibw	-1.8657621544146468e-07	1.828448403858467e-08	m	-8.924987874243726e-11	9.266353317584495e-12	m/s	True
2025-07-24T22:01:48.632689+00:00	C:/Users/Asylum User/Documents/Asylum Research Data/250724\Image0004.ibw	-2.6489663518340086e-07	2.15633261029169e-08	m	-8.559658688404734e-11	3.5834548712001674e-12	m/s	True
2025-07-24T22:17:03.413279+00:00	C:/Users/Asylum User/Documents/Asylum Research Data/250724\Image0005.ibw	-3.0134585493663016e-07	1.845706397123325e-08	m	-3.9844767315438225e-11	-3.395636249435123e-12	m/s	True
2025-07-24T22:32:18.036928+00:00	C:/Users/Asylum User/Documents/Asylum Research Data/250724\Image0006.ibw	-3.587861967403162e-07	1.3101615968946368e-08	m	-6.280216115829521e-11	-5.855357018312657e-12	m/s	True
2025-07-24T22:47:32.654059+00:00	C:/Users/Asylum User/Documents/Asylum Research Data/250724\Image0007.ibw	-3.7724585321916185e-07	1.2813642009322544e-08	m	-2.01829332221918e-11	-3.148573866192143e-13	m/s	True
2025-07-24T23:02:47.507122+00:00	C:/Users/Asylum User/Documents/Asylum Research Data/250724\Image0008.ibw	-4.253352812428775e-07	9.017368926533927e-09	m	-5.2565193219138436e-11	-4.149598702047105e-12	m/s	True
2025-07-24T23:18:02.906928+00:00	C:/Users/Asylum User/Documents/Asylum Research Data/250724\Image0009.ibw	-4.428322765645735e-07	1.1780506869728402e-08	m	-1.911404744354514e-11	3.018503964151458e-12	m/s	True
2025-07-24T23:33:18.825171+00:00	C:/Users/Asylum User/Documents/Asylum Research Data/250724\Image0010.ibw	-4.666665153989236e-07	4.702690032023169e-09	m	-2.602223398922965e-11	-7.727563995802226e-12	m/s	True
2025-07-24T23:48:34.388515+00:00	C:/Users/Asylum User/Documents/Asylum Research Data/250724\Image0011.ibw	-4.773681593884007e-07	4.113586402757372e-10	m	-1.168858939101112e-11	-4.687093929513446e-12	m/s	True
2025-07-25T00:03:48.855108+00:00	C:/Users/Asylum User/Documents/Asylum Research Data/250724\Image0012.ibw	-4.887860594379997e-07	-5.697521007080253e-09	m	-1.2485858025869974e-11	-6.680265516660585e-12	m/s	True
2025-07-25T00:19:04.477258+00:00	C:/Users/Asylum User/Documents/Asylum Research Data/250724\Image0013.ibw	-4.94699217691397e-07	-2.615503553941699e-09	m	-6.45807689711014e-12	3.3660363646058075e-12	m/s	True
2025-07-25T00:34:19.465605+00:00	C:/Users/Asylum User/Documents/Asylum Research Data/250724\Image0014.ibw	-5.006082827962828e-07	-4.939355802417818e-09	m	-6.45807689711014e-12	-2.5397615784893913e-12	m/s	True
2025-07-25T00:49:35.063845+00:00	C:/Users/Asylum User/Documents/Asylum Research Data/250724\Image0015.ibw	-4.982893610823012e-07	-2.265487872303662e-08	m	2.5326847657346926e-12	-1.9348576861199296e-11	m/s	True
2025-07-25T01:04:50.375298+00:00	C:/Users/Asylum User/Documents/Asylum Research Data/250724\Image0016.ibw	-5.117191972054487e-07	-1.4380600754839184e-08	m	-1.4672422243958755e-11	9.039849704794892e-12	m/s	True
2025-07-25T01:20:05.540054+00:00	C:/Users/Asylum User/Documents/Asylum Research Data/250724\Image0017.ibw	-4.843320286563638e-07	-2.019419084002566e-08	m	2.992594324631629e-11	-6.352506526361984e-12	m/s	True
2025-07-25T01:35:20.237264+00:00	C:/Users/Asylum User/Documents/Asylum Research Data/250724\Image0018.ibw	-4.72998513571293e-07	-1.506867785281868e-08	m	1.2390455509392891e-11	5.6035078397221535e-12	m/s	True
2025-07-25T01:50:35.376598+00:00	C:/Users/Asylum User/Documents/Asylum Research Data/250724\Image0019.ibw	-4.76829642451834e-07	-1.1385460952060467e-08	m	-4.186388605760657e-12	4.024760781136101e-12	m/s	True
2025-07-25T02:05:50.060818+00:00	C:/Users/Asylum User/Documents/Asylum Research Data/250724\Image0020.ibw	-4.80658866048311e-07	-2.3452107272343395e-08	m	-4.186388605760657e-12	-1.3192144410540863e-11	m/s	True
2025-07-25T02:21:05.450661+00:00	C:/Users/Asylum User/Documents/Asylum Research Data/250724\Image0021.ibw	-4.897403874888963e-07	-1.9030124515361443e-08	m	-9.920933152177474e-12	4.830709878197711e-12	m/s	True
2025-07-25T02:36:21.160793+00:00	C:/Users/Asylum User/Documents/Asylum Research Data/250724\Image0022.ibw	-3.955315465748268e-07	1.799013732498708e-08	m	1.0288063615536096e-10	4.042792642197009e-11	m/s	True
2025-07-25T02:51:36.465961+00:00	C:/Users/Asylum User/Documents/Asylum Research Data/250724\Image0023.ibw	-3.958525575910752e-07	4.0489261458903095e-08	m	-3.507147424392431e-13	2.4581008520991997e-11	m/s	True
2025-07-25T03:06:51.768682+00:00	C:/Users/Asylum User/Documents/Asylum Research Data/250724\Image0024.ibw	-3.961735677491247e-07	4.817582057055676e-08	m	-3.5071474243924305e-13	8.397832689993348e-12	m/s	True
2025-07-25T03:22:07.113478+00:00	C:/Users/Asylum User/Documents/Asylum Research Data/250724\Image0025.ibw	-4.7086029695046105e-07	3.279743436517101e-08	m	-8.15940938624579e-11	-1.6800648534397468e-11	m/s	True
2025-07-25T03:37:22.480881+00:00	C:/Users/Asylum User/Documents/Asylum Research Data/250724\Image0026.ibw	-5.66991502920456e-07	2.937029939364308e-08	m	-1.0501925855665953e-10	-3.74399936058017e-12	m/s	True
2025-07-25T03:52:37.597780+00:00	C:/Users/Asylum User/Documents/Asylum Research Data/250724\Image0027.ibw	-5.684491411445148e-07	2.276268180467582e-08	m	-1.5928437401293863e-12	-7.220517505673621e-12	m/s	True
2025-07-25T04:07:52.665558+00:00	C:/Users/Asylum User/Documents/Asylum Research Data/250724\Image0028.ibw	-5.350619187932534e-07	1.796553745751482e-08	m	3.6486064916670495e-11	-5.242392380645055e-12	m/s	True
2025-07-25T04:23:07.950008+00:00	C:/Users/Asylum User/Documents/Asylum Research Data/250724\Image0029.ibw	-5.188464616563122e-07	2.8199469113317508e-08	m	1.7716303534864206e-11	1.1181148828435453e-11	m/s	True
2025-07-25T04:38:23.722872+00:00	C:/Users/Asylum User/Documents/Asylum Research Data/250724\Image0030.ibw	-5.4119707524279e-07	1.9350338773213185e-08	m	-2.440628507908898e-11	-9.663018733108392e-12	m/s	True
2025-07-25T04:53:39.466044+00:00	C:/Users/Asylum User/Documents/Asylum Research Data/250724\Image0031.ibw	-5.513706511454314e-07	2.4301316761536908e-08	m	-1.1109638830745627e-11	5.406513681680744e-12	m/s	True
2025-07-25T05:08:54.607511+00:00	C:/Users/Asylum User/Documents/Asylum Research Data/250724\Image0032.ibw	-5.207226900509338e-07	1.949682028424073e-08	m	3.348986162212412e-11	-5.250004125642115e-12	m/s	True
2025-07-25T05:24:09.614229+00:00	C:/Users/Asylum User/Documents/Asylum Research Data/250724\Image0033.ibw	-4.893762045614399e-07	1.5747586920290412e-08	m	3.425820256053453e-11	-4.09749271802649e-12	m/s	True
2025-07-25T05:39:23.600596+00:00	C:/Users/Asylum User/Documents/Asylum Research Data/250724\Image0034.ibw	-5.047683953216089e-07	1.817823306303948e-08	m	-1.684072248330271e-11	2.6593899323982695e-12	m/s	True
2025-07-25T05:54:37.997313+00:00	C:/Users/Asylum User/Documents/Asylum Research Data/250724\Image0035.ibw	-5.133534445826063e-07	8.874658554284982e-09	m	-9.3887577474728e-12	-1.0174549334864356e-11	m/s	True
2025-07-25T06:09:53.435859+00:00	C:/Users/Asylum User/Documents/Asylum Research Data/250724\Image0036.ibw	-5.271399340586649e-07	1.080907783073077e-08	m	-1.5059983585242824e-11	2.1131066469706947e-12	m/s	True
2025-07-25T06:25:08.326971+00:00	C:/Users/Asylum User/Documents/Asylum Research Data/250724\Image0037.ibw	-5.032023054365942e-07	1.0757294333853683e-08	m	2.616445641245959e-11	-5.660072132943247e-14	m/s	True
2025-07-25T06:40:24.194249+00:00	C:/Users/Asylum User/Documents/Asylum Research Data/250724\Image0038.ibw	-4.867058750331744e-07	1.0026661124239662e-08	m	1.801181328308121e-11	-7.97750096727467e-13	m/s	True
2025-07-25T06:55:39.376352+00:00	C:/Users/Asylum User/Documents/Asylum Research Data/250724\Image0039.ibw	-4.782486951316228e-07	1.6559016222397604e-08	m	9.240980427642372e-12	7.137765343907673e-12	m/s	True
2025-07-25T07:10:54.014312+00:00	C:/Users/Asylum User/Documents/Asylum Research Data/250724\Image0040.ibw	-4.611946777016564e-07	1.6470667399179025e-08	m	1.8645647978536156e-11	-9.659431062600643e-14	m/s	True
2025-07-25T07:26:09.308063+00:00	C:/Users/Asylum User/Documents/Asylum Research Data/250724\Image0041.ibw	-4.4923196134913245e-07	1.8569481826956305e-08	m	1.306981101908993e-11	2.2930501005652324e-12	m/s	True
2025-07-25T07:41:24.035079+00:00	C:/Users/Asylum User/Documents/Asylum Research Data/250724\Image0042.ibw	-4.4784824733322093e-07	1.2647165848508315e-08	m	1.5127070609135056e-12	-6.474408074603089e-12	m/s	True
2025-07-25T07:56:39.387344+00:00	C:/Users/Asylum User/Documents/Asylum Research Data/250724\Image0043.ibw	-4.4678896005030384e-07	5.744684098171441e-09	m	1.1572454927143496e-12	-7.540792779200557e-12	m/s	True
2025-07-25T08:11:54.706161+00:00	C:/Users/Asylum User/Documents/Asylum Research Data/250724\Image0044.ibw	-4.539008598927025e-07	8.870682175896465e-09	m	-7.769860851007343e-12	3.4152013699124295e-12	m/s	True
2025-07-25T08:27:10.405976+00:00	C:/Users/Asylum User/Documents/Asylum Research Data/250724\Image0045.ibw	-4.55538143864002e-07	9.601541863025176e-09	m	-1.788013871444886e-12	7.981433163538546e-13	m/s	True
2025-07-25T08:42:24.447580+00:00	C:/Users/Asylum User/Documents/Asylum Research Data/250724\Image0046.ibw	-4.597971348470422e-07	7.0502381651140085e-09	m	-4.6595154579421445e-12	-2.7912336667677185e-12	m/s	True
2025-07-25T08:57:39.322868+00:00	C:/Users/Asylum User/Documents/Asylum Research Data/250724\Image0047.ibw	-4.5656094777639464e-07	2.24688867520274e-09	m	3.5372985947868144e-12	-5.250277882586406e-12	m/s	True
2025-07-25T09:12:53.637994+00:00	C:/Users/Asylum User/Documents/Asylum Research Data/250724\Image0048.ibw	-4.45452726417971e-07	-4.758244217998082e-09	m	1.2149226281556264e-11	-7.661617634881852e-12	m/s	True
2025-07-25T09:28:09.077077+00:00	C:/Users/Asylum User/Documents/Asylum Research Data/250724\Image0049.ibw	-4.410800062070792e-07	-5.397785215374027e-09	m	4.776637017246289e-12	-6.986166630335406e-13	m/s	True
2025-07-25T09:43:24.262785+00:00	C:/Users/Asylum User/Documents/Asylum Research Data/250724\Image0050.ibw	-4.613147954891901e-07	-1.1158893582332895e-09	m	-2.211003636227116e-11	4.678718012869949e-12	m/s	True
2025-07-25T09:58:39.226652+00:00	C:/Users/Asylum User/Documents/Asylum Research Data/250724\Image0051.ibw	-4.0540443323860844e-07	-1.6634373158021062e-09	m	6.110663411649419e-11	-5.984367004176097e-13	m/s	True
2025-07-25T10:13:55.229506+00:00	C:/Users/Asylum User/Documents/Asylum Research Data/250724\Image0052.ibw	-4.0020694522453545e-07	-7.730776958167488e-09	m	5.674095873584447e-12	-6.62371259638606e-12	m/s	True
2025-07-25T10:29:10.039775+00:00	C:/Users/Asylum User/Documents/Asylum Research Data/250724\Image0053.ibw	-4.2208315318594817e-07	-1.589932862132597e-08	m	-2.3913382591699675e-11	-8.929230398875731e-12	m/s	True
2025-07-25T10:44:24.970296+00:00	C:/Users/Asylum User/Documents/Asylum Research Data/250724\Image0054.ibw	-4.156434082119626e-07	-1.819797738806437e-08	m	7.038507106470862e-12	-2.5123752175476923e-12	m/s	True
2025-07-25T10:59:39.985428+00:00	C:/Users/Asylum User/Documents/Asylum Research Data/250724\Image0055.ibw	-4.238262398063393e-07	-1.7122260551654516e-08	m	-8.942837455038606e-12	1.1756273735698768e-12	m/s	True
2025-07-25T11:14:55.148598+00:00	C:/Users/Asylum User/Documents/Asylum Research Data/250724\Image0056.ibw	-3.9363283953377903e-07	-1.4392164688637285e-08	m	3.299236820528985e-11	2.983179341687483e-12	m/s	True
2025-07-25T11:30:09.419780+00:00	C:/Users/Asylum User/Documents/Asylum Research Data/250724\Image0057.ibw	-4.2792772246565434e-07	-5.142078969007136e-08	m	-3.751062442639183e-11	-4.0500702341325766e-11	m/s	True
2025-07-25T11:45:24.667895+00:00	C:/Users/Asylum User/Documents/Asylum Research Data/250724\Image0058.ibw	-4.882511474083699e-07	-9.842705929272931e-08	m	-6.590936813097457e-11	-5.135904552248976e-11	m/s	True
2025-07-25T12:00:38.943525+00:00	C:/Users/Asylum User/Documents/Asylum Research Data/250724\Image0059.ibw	-4.969356733296123e-07	-1.3160385543494718e-07	m	-9.498804995209577e-12	-3.628752102056782e-11	m/s	True
2025-07-25T12:15:54.006440+00:00	C:/Users/Asylum User/Documents/Asylum Research Data/250724\Image0060.ibw	-5.29823871743267e-07	-1.4471407584119635e-07	m	-3.5940914962830535e-11	-1.4327124606780928e-11	m/s	True
2025-07-25T12:31:09.239581+00:00	C:/Users/Asylum User/Documents/Asylum Research Data/250724\Image0061.ibw	-5.457420992370628e-07	-1.5674315494774717e-07	m	-1.7392538338814076e-11	-1.3143185673333068e-11	m/s	True
2025-07-25T12:46:24.623826+00:00	C:/Users/Asylum User/Documents/Asylum Research Data/250724\Image0062.ibw	-5.434921492405913e-07	-1.6747630535848452e-07	m	2.4579295621059146e-12	-1.1725295108981641e-11	m/s	True
2025-07-25T13:01:40.065370+00:00	C:/Users/Asylum User/Documents/Asylum Research Data/250724\Image0063.ibw	-5.48781009655329e-07	-1.840737563654404e-07	m	-5.7773873705012676e-12	-1.813054161212056e-11	m/s	True
2025-07-25T13:16:55.089387+00:00	C:/Users/Asylum User/Documents/Asylum Research Data/250724\Image0064.ibw	-5.468748473157829e-07	-1.9877084513462566e-07	m	2.083182849992992e-12	-1.6061970501464175e-11	m/s	True
2025-07-25T13:32:09.617161+00:00	C:/Users/Asylum User/Documents/Asylum Research Data/250724\Image0065.ibw	-5.144468487066398e-07	-2.240766137101674e-07	m	3.545873567875172e-11	-2.767085844190199e-11	m/s	True
2025-07-25T13:47:23.851673+00:00	C:/Users/Asylum User/Documents/Asylum Research Data/250724\Image0066.ibw	-5.38014223152509e-07	-2.461235270279857e-07	m	-2.5778259447144184e-11	-2.4115161950720937e-11	m/s	True
2025-07-25T14:02:38.239403+00:00	C:/Users/Asylum User/Documents/Asylum Research Data/250724\Image0067.ibw	-5.07198015836259e-07	-3.0510895136036134e-07	m	3.3701466353064535e-11	-6.450811006877313e-11	m/s	True
2025-07-25T14:17:53.273554+00:00	C:/Users/Asylum User/Documents/Asylum Research Data/250724\Image0068.ibw	-4.988572110359461e-07	-4.2525343541971445e-07	m	9.115293446914101e-12	-1.313005464638151e-10	m/s	True
2025-07-25T14:33:08.265249+00:00	C:/Users/Asylum User/Documents/Asylum Research Data/250724\Image0069.ibw	-5.357339133717423e-07	-5.333084594291572e-07	m	-4.030277273259431e-11	-1.180939942951534e-10	m/s	True
2025-07-25T14:48:23.477331+00:00	C:/Users/Asylum User/Documents/Asylum Research Data/250724\Image0070.ibw	-5.829219484261559e-07	-6.233602214246953e-07	m	-5.1559672323483977e-11	-9.839442001109647e-11	m/s	True
2025-07-25T15:03:38.611169+00:00	C:/Users/Asylum User/Documents/Asylum Research Data/250724\Image0071.ibw	-6.51032387494841e-07	-6.907044194276837e-07	m	-7.442675184816537e-11	-7.35894523911031e-11	m/s	True
2025-07-25T15:18:53.634310+00:00	C:/Users/Asylum User/Documents/Asylum Research Data/250724\Image0072.ibw	-7.051363375266542e-07	-7.042346970208456e-07	m	-5.912850463288247e-11	-1.478681465735947e-11	m/s	True
2025-07-25T15:34:09.323149+00:00	C:/Users/Asylum User/Documents/Asylum Research Data/250724\Image0073.ibw	-7.116693215069494e-07	-7.003787368631608e-07	m	-7.134502138772032e-12	4.210993946257809e-12	m/s	True
2025-07-25T15:49:25.067921+00:00	C:/Users/Asylum User/Documents/Asylum Research Data/250724\Image0074.ibw	-7.258579976297167e-07	-7.001679188330773e-07	m	-1.5494138275863685e-11	2.3021483335702233e-13	m/s	True
