# Supplementary material for: afspm: A framework for manufacturer-agnostic automation in scanning probe microscopy
Source: Beilstein J Nanotechnol. 2026 May 18;17:653–67. doi: 10.3762/bjnano.17.45 (PMC13202472; doi:10.3762/bjnano.17.45)
Supplement: File 3 — Data collected during experimental runs and the configuration file of these. The data folder contains the experimental scans as saved during the experiment. Config.toml contains the afspm configuration file as run. scan_metadata.csv holds the metadata file created by ScanMetadataWriter. drift_correction.csv contains the logged drift correction information created by the CSCorrectedScheduler (the legacy internal name for Drift Compensated Mediator). log.txt holds all logs sent out during the experiment. [file Beilstein_J_Nanotechnol-17-653-s003.zip › experimental_data_and_config/log.txt]

2025-07-24 16:57:43,690 | afspm.utils.parser | DEBUG:100 | Expanding pbc_scan_logic into {'class': 'afspm.io.pubsub.logic.pbc_logic.PBCScanLogic', 'default_scan_history': 5}.
2025-07-24 16:57:43,691 | afspm.utils.parser | DEBUG:100 | Expanding pub_url into tcp://127.0.0.1:9000.
2025-07-24 16:57:43,691 | afspm.utils.parser | DEBUG:100 | Expanding psc_url into tcp://127.0.0.1:9001.
2025-07-24 16:57:43,691 | afspm.utils.parser | DEBUG:100 | Expanding pub_url into tcp://127.0.0.1:9000.
2025-07-24 16:57:43,691 | afspm.utils.parser | DEBUG:100 | Expanding cache_kwargs into {'cache_logic': {'class': 'afspm.io.pubsub.logic.pbc_logic.PBCScanLogic', 'default_scan_history': 5}}.
2025-07-24 16:57:43,691 | afspm.utils.parser | DEBUG:100 | Expanding psc_url into tcp://127.0.0.1:9001.
2025-07-24 16:57:43,691 | afspm.utils.parser | DEBUG:100 | Expanding rescan_url into tcp://127.0.0.1:9005.
2025-07-24 16:57:43,691 | afspm.utils.parser | DEBUG:100 | Expanding rescan_url into tcp://127.0.0.1:9005.
2025-07-24 16:57:43,691 | afspm.utils.parser | DEBUG:100 | Expanding server_url into tcp://127.0.0.1:6666.
2025-07-24 16:57:43,691 | afspm.utils.parser | DEBUG:100 | Expanding server_url into tcp://127.0.0.1:6666.
2025-07-24 16:57:43,691 | afspm.utils.parser | DEBUG:100 | Expanding router_url into tcp://127.0.0.1:6667.
2025-07-24 16:57:43,691 | afspm.utils.parser | DEBUG:100 | Expanding request_timeout_ms into 5000.
2025-07-24 16:57:43,691 | afspm.utils.parser | DEBUG:100 | Expanding router_url into tcp://127.0.0.1:6667.
2025-07-24 16:57:43,691 | afspm.utils.parser | DEBUG:100 | Expanding request_timeout_ms into 5000.
2025-07-24 16:57:43,691 | afspm.utils.parser | DEBUG:100 | Expanding router_url into tcp://127.0.0.1:6667.
2025-07-24 16:57:43,691 | afspm.utils.parser | DEBUG:100 | Expanding xop_url into tcp://127.0.0.1:5555.
2025-07-24 16:57:43,691 | afspm.utils.parser | DEBUG:100 | Expanding full_scan_origin into [0, 0].
2025-07-24 16:57:43,691 | afspm.utils.parser | DEBUG:100 | Expanding full_scan_size into [5, 5].
2025-07-24 16:57:43,691 | afspm.utils.parser | DEBUG:100 | Expanding our_phys_units into um.
2025-07-24 16:57:43,691 | afspm.utils.parser | DEBUG:100 | Expanding full_scan_res into [128, 128].
2025-07-24 16:57:43,691 | afspm.utils.parser | DEBUG:100 | Expanding sub into {'class': 'afspm.io.pubsub.subscriber.Subscriber', 'sub_url': 'tcp://127.0.0.1:9001'}.
2025-07-24 16:57:43,691 | afspm.utils.parser | DEBUG:100 | Expanding client into {'class': 'afspm.io.control.client.ControlClient', 'url': 'tcp://127.0.0.1:6667', 'request_timeout_ms': 5000}.
2025-07-24 16:57:43,691 | afspm.utils.parser | DEBUG:100 | Expanding exp_data into {'class': 'experiment.ExperimentData', 'scan_origin': [0, 0], 'scan_size': [5, 5], 'length_units': 'um', 'scan_res': [128, 128], 'scan_wait_s': 900}.
2025-07-24 16:57:43,693 | afspm.utils.parser | DEBUG:100 | Expanding sub into {'class': 'afspm.io.pubsub.subscriber.Subscriber', 'sub_url': 'tcp://127.0.0.1:9001'}.
2025-07-24 16:57:43,693 | afspm.utils.parser | DEBUG:100 | Expanding ui_client into {'class': 'afspm.io.control.client.AdminControlClient', 'url': 'tcp://127.0.0.1:6667'}.
2025-07-24 16:57:43,693 | afspm.utils.parser | DEBUG:100 | Expanding sub into {'class': 'afspm.io.pubsub.subscriber.Subscriber', 'sub_url': 'tcp://127.0.0.1:9001'}.
2025-07-24 16:57:43,693 | afspm.utils.parser | DEBUG:100 | Expanding ui_client into {'class': 'afspm.io.control.client.AdminControlClient', 'url': 'tcp://127.0.0.1:6667'}.
2025-07-24 16:57:43,693 | afspm.utils.parser | DEBUG:100 | Expanding psc into {'class': 'afspm.io.pubsub.cache.PubSubCache', 'url': 'tcp://127.0.0.1:9001', 'sub_url': 'tcp://127.0.0.1:9000', 'update_cache_kwargs': {'cache_logic': {'class': 'afspm.io.pubsub.logic.pbc_logic.PBCScanLogic', 'default_scan_history': 5}}}.
2025-07-24 16:57:43,693 | afspm.utils.parser | DEBUG:100 | Expanding router into {'class': 'afspm.io.control.router.ControlRouter', 'server_url': 'tcp://127.0.0.1:6666', 'router_url': 'tcp://127.0.0.1:6667', 'request_timeout_ms': 5000}.
2025-07-24 16:57:43,693 | afspm.utils.parser | DEBUG:100 | Expanding rescan_pub into {'class': 'afspm.io.pubsub.publisher.Publisher', 'url': 'tcp://127.0.0.1:9005'}.
2025-07-24 16:57:43,693 | afspm.utils.parser | DEBUG:100 | Expanding channel_id into HeightRetrace.
2025-07-24 16:57:43,693 | afspm.utils.parser | DEBUG:100 | Expanding rescan_sub into {'class': 'afspm.io.pubsub.subscriber.Subscriber', 'sub_url': 'tcp://127.0.0.1:9005'}.
2025-07-24 16:57:43,693 | afspm.utils.parser | DEBUG:100 | Expanding client into {'class': 'afspm.io.control.client.ControlClient', 'url': 'tcp://127.0.0.1:6667', 'request_timeout_ms': 5000}.
2025-07-24 16:57:43,693 | afspm.utils.parser | DEBUG:100 | Expanding xopclient into {'class': 'afspm.components.microscope.translators.asylum.client.XopClient', 'url': 'tcp://127.0.0.1:5555', 'timeout_s': 20}.
2025-07-24 16:57:43,693 | afspm.utils.parser | DEBUG:100 | Expanding pub into {'class': 'afspm.io.pubsub.publisher.Publisher', 'url': 'tcp://127.0.0.1:9000'}.
2025-07-24 16:57:43,693 | afspm.utils.parser | DEBUG:100 | Expanding server into {'class': 'afspm.io.control.server.ControlServer', 'url': 'tcp://127.0.0.1:6666'}.
2025-07-24 16:57:43,693 | afspm.utils.parser | DEBUG:100 | Expanding sub into {'class': 'afspm.io.pubsub.subscriber.Subscriber', 'sub_url': 'tcp://127.0.0.1:9001'}.
2025-07-24 16:57:43,693 | afspm.utils.parser | DEBUG:100 | Expanding sub into {'class': 'afspm.io.pubsub.subscriber.Subscriber', 'sub_url': 'tcp://127.0.0.1:9001'}.
2025-07-24 16:57:43,693 | afspm.components.monitor | DEBUG:98 | Initializing components monitor.
2025-07-24 16:57:43,694 | afspm.components.monitor | INFO:241 | Starting main loop for components monitor.
2025-07-24 16:57:43,694 | afspm.components.monitor | INFO:156 | Creating process for component scheduler
2025-07-24 16:57:43,862 | afspm.utils.parser | DEBUG:254 | Evaluating value afspm.components.drift.scheduler.CSCorrectedScheduler
2025-07-24 16:57:45,507 | afspm.utils.parser | DEBUG:380 | Imported class/method <class 'afspm.components.drift.scheduler.CSCorrectedScheduler'>
2025-07-24 16:57:45,507 | afspm.utils.parser | DEBUG:254 | Evaluating value afspm.io.pubsub.cache.PubSubCache
2025-07-24 16:57:45,507 | afspm.utils.parser | DEBUG:380 | Imported class/method <class 'afspm.io.pubsub.cache.PubSubCache'>
2025-07-24 16:57:45,507 | afspm.utils.parser | DEBUG:254 | Evaluating value tcp://127.0.0.1:9001
2025-07-24 16:57:45,507 | afspm.utils.parser | DEBUG:254 | Evaluating value tcp://127.0.0.1:9000
2025-07-24 16:57:45,507 | afspm.utils.parser | DEBUG:254 | Evaluating value afspm.io.pubsub.logic.pbc_logic.PBCScanLogic
2025-07-24 16:57:45,507 | afspm.utils.parser | DEBUG:380 | Imported class/method <class 'afspm.io.pubsub.logic.pbc_logic.PBCScanLogic'>
2025-07-24 16:57:45,508 | afspm.utils.parser | DEBUG:254 | Evaluating value afspm.io.control.router.ControlRouter
2025-07-24 16:57:45,508 | afspm.utils.parser | DEBUG:380 | Imported class/method <class 'afspm.io.control.router.ControlRouter'>
2025-07-24 16:57:45,508 | afspm.utils.parser | DEBUG:254 | Evaluating value tcp://127.0.0.1:6666
2025-07-24 16:57:45,508 | afspm.utils.parser | DEBUG:254 | Evaluating value tcp://127.0.0.1:6667
2025-07-24 16:57:45,508 | afspm.utils.parser | DEBUG:254 | Evaluating value afspm.io.pubsub.publisher.Publisher
2025-07-24 16:57:45,508 | afspm.utils.parser | DEBUG:380 | Imported class/method <class 'afspm.io.pubsub.publisher.Publisher'>
2025-07-24 16:57:45,508 | afspm.utils.parser | DEBUG:254 | Evaluating value tcp://127.0.0.1:9005
2025-07-24 16:57:45,508 | afspm.utils.parser | DEBUG:254 | Evaluating value HeightRetrace
2025-07-24 16:57:45,508 | afspm.utils.parser | DEBUG:254 | Evaluating value scheduler
2025-07-24 16:57:45,508 | afspm.utils.parser | DEBUG:315 | Instantiating <class 'afspm.io.pubsub.logic.pbc_logic.PBCScanLogic'> with kwargs: {'default_scan_history': 5}
2025-07-24 16:57:45,508 | afspm.utils.parser | DEBUG:315 | Instantiating <class 'afspm.io.pubsub.cache.PubSubCache'> with kwargs: {'url': 'tcp://127.0.0.1:9001', 'sub_url': 'tcp://127.0.0.1:9000', 'update_cache_kwargs': {'cache_logic': <afspm.io.pubsub.logic.pbc_logic.PBCScanLogic object at 0x000001AF7303DAD0>}}
2025-07-24 16:57:45,764 | afspm.utils.parser | DEBUG:315 | Instantiating <class 'afspm.io.control.router.ControlRouter'> with kwargs: {'server_url': 'tcp://127.0.0.1:6666', 'router_url': 'tcp://127.0.0.1:6667', 'request_timeout_ms': 5000}
2025-07-24 16:57:46,018 | afspm.utils.parser | DEBUG:315 | Instantiating <class 'afspm.io.pubsub.publisher.Publisher'> with kwargs: {'url': 'tcp://127.0.0.1:9005'}
2025-07-24 16:57:46,276 | afspm.utils.parser | DEBUG:315 | Instantiating <class 'afspm.components.drift.scheduler.CSCorrectedScheduler'> with kwargs: {'pubsubcache': <afspm.io.pubsub.cache.PubSubCache object at 0x000001AF7053C7D0>, 'router': <afspm.io.control.router.ControlRouter object at 0x000001AF73237390>, 'publisher': <afspm.io.pubsub.publisher.Publisher object at 0x000001AF73004210>, 'channel_id': 'HeightRetrace', 'name': 'scheduler', 'ctx': None}
2025-07-24 16:57:46,451 | afspm.components.component | DEBUG:100 | Initializing component scheduler
2025-07-24 16:57:46,703 | afspm.utils.csv | DEBUG:61 | Creating initial csv file, with header.
2025-07-24 16:57:46,703 | afspm.components.component | INFO:131 | Starting main loop for component scheduler
2025-07-24 16:57:46,827 | afspm.components.microscope.scheduler | DEBUG:97 | Sending new control state: control_mode: CM_AUTOMATED

2025-07-24 16:57:46,827 | afspm.io.pubsub.publisher | DEBUG:76 | scheduler: Sending message ControlState
2025-07-24 16:57:46,829 | afspm.io.pubsub.cache | DEBUG:242 | scheduler: Sending message ControlState
2025-07-24 16:57:50,477 | afspm.components.monitor | INFO:203 | Creating listener for component scheduler
2025-07-24 16:57:50,729 | afspm.components.monitor | DEBUG:230 | Received heartbeat for component scheduler, continuing.
2025-07-24 16:57:52,052 | afspm.utils.parser | DEBUG:100 | Expanding pbc_scan_logic into {'class': 'afspm.io.pubsub.logic.pbc_logic.PBCScanLogic', 'default_scan_history': 5}.
2025-07-24 16:57:52,053 | afspm.utils.parser | DEBUG:100 | Expanding pub_url into tcp://127.0.0.1:9000.
2025-07-24 16:57:52,053 | afspm.utils.parser | DEBUG:100 | Expanding psc_url into tcp://127.0.0.1:9001.
2025-07-24 16:57:52,053 | afspm.utils.parser | DEBUG:100 | Expanding pub_url into tcp://127.0.0.1:9000.
2025-07-24 16:57:52,053 | afspm.utils.parser | DEBUG:100 | Expanding cache_kwargs into {'cache_logic': {'class': 'afspm.io.pubsub.logic.pbc_logic.PBCScanLogic', 'default_scan_history': 5}}.
2025-07-24 16:57:52,053 | afspm.utils.parser | DEBUG:100 | Expanding psc_url into tcp://127.0.0.1:9001.
2025-07-24 16:57:52,053 | afspm.utils.parser | DEBUG:100 | Expanding rescan_url into tcp://127.0.0.1:9005.
2025-07-24 16:57:52,053 | afspm.utils.parser | DEBUG:100 | Expanding rescan_url into tcp://127.0.0.1:9005.
2025-07-24 16:57:52,053 | afspm.utils.parser | DEBUG:100 | Expanding server_url into tcp://127.0.0.1:6666.
2025-07-24 16:57:52,053 | afspm.utils.parser | DEBUG:100 | Expanding server_url into tcp://127.0.0.1:6666.
2025-07-24 16:57:52,053 | afspm.utils.parser | DEBUG:100 | Expanding router_url into tcp://127.0.0.1:6667.
2025-07-24 16:57:52,053 | afspm.utils.parser | DEBUG:100 | Expanding request_timeout_ms into 5000.
2025-07-24 16:57:52,053 | afspm.utils.parser | DEBUG:100 | Expanding router_url into tcp://127.0.0.1:6667.
2025-07-24 16:57:52,053 | afspm.utils.parser | DEBUG:100 | Expanding request_timeout_ms into 5000.
2025-07-24 16:57:52,054 | afspm.utils.parser | DEBUG:100 | Expanding router_url into tcp://127.0.0.1:6667.
2025-07-24 16:57:52,054 | afspm.utils.parser | DEBUG:100 | Expanding xop_url into tcp://127.0.0.1:5555.
2025-07-24 16:57:52,054 | afspm.utils.parser | DEBUG:100 | Expanding full_scan_origin into [0, 0].
2025-07-24 16:57:52,054 | afspm.utils.parser | DEBUG:100 | Expanding full_scan_size into [5, 5].
2025-07-24 16:57:52,054 | afspm.utils.parser | DEBUG:100 | Expanding our_phys_units into um.
2025-07-24 16:57:52,054 | afspm.utils.parser | DEBUG:100 | Expanding full_scan_res into [128, 128].
2025-07-24 16:57:52,054 | afspm.utils.parser | DEBUG:100 | Expanding sub into {'class': 'afspm.io.pubsub.subscriber.Subscriber', 'sub_url': 'tcp://127.0.0.1:9001'}.
2025-07-24 16:57:52,054 | afspm.utils.parser | DEBUG:100 | Expanding client into {'class': 'afspm.io.control.client.ControlClient', 'url': 'tcp://127.0.0.1:6667', 'request_timeout_ms': 5000}.
2025-07-24 16:57:52,054 | afspm.utils.parser | DEBUG:100 | Expanding exp_data into {'class': 'experiment.ExperimentData', 'scan_origin': [0, 0], 'scan_size': [5, 5], 'length_units': 'um', 'scan_res': [128, 128], 'scan_wait_s': 900}.
2025-07-24 16:57:52,054 | afspm.utils.parser | DEBUG:100 | Expanding sub into {'class': 'afspm.io.pubsub.subscriber.Subscriber', 'sub_url': 'tcp://127.0.0.1:9001'}.
2025-07-24 16:57:52,054 | afspm.utils.parser | DEBUG:100 | Expanding ui_client into {'class': 'afspm.io.control.client.AdminControlClient', 'url': 'tcp://127.0.0.1:6667'}.
2025-07-24 16:57:52,054 | afspm.utils.parser | DEBUG:100 | Expanding sub into {'class': 'afspm.io.pubsub.subscriber.Subscriber', 'sub_url': 'tcp://127.0.0.1:9001'}.
2025-07-24 16:57:52,054 | afspm.utils.parser | DEBUG:100 | Expanding ui_client into {'class': 'afspm.io.control.client.AdminControlClient', 'url': 'tcp://127.0.0.1:6667'}.
2025-07-24 16:57:52,054 | afspm.utils.parser | DEBUG:100 | Expanding psc into {'class': 'afspm.io.pubsub.cache.PubSubCache', 'url': 'tcp://127.0.0.1:9001', 'sub_url': 'tcp://127.0.0.1:9000', 'update_cache_kwargs': {'cache_logic': {'class': 'afspm.io.pubsub.logic.pbc_logic.PBCScanLogic', 'default_scan_history': 5}}}.
2025-07-24 16:57:52,054 | afspm.utils.parser | DEBUG:100 | Expanding router into {'class': 'afspm.io.control.router.ControlRouter', 'server_url': 'tcp://127.0.0.1:6666', 'router_url': 'tcp://127.0.0.1:6667', 'request_timeout_ms': 5000}.
2025-07-24 16:57:52,054 | afspm.utils.parser | DEBUG:100 | Expanding rescan_pub into {'class': 'afspm.io.pubsub.publisher.Publisher', 'url': 'tcp://127.0.0.1:9005'}.
2025-07-24 16:57:52,055 | afspm.utils.parser | DEBUG:100 | Expanding channel_id into HeightRetrace.
2025-07-24 16:57:52,055 | afspm.utils.parser | DEBUG:100 | Expanding rescan_sub into {'class': 'afspm.io.pubsub.subscriber.Subscriber', 'sub_url': 'tcp://127.0.0.1:9005'}.
2025-07-24 16:57:52,055 | afspm.utils.parser | DEBUG:100 | Expanding client into {'class': 'afspm.io.control.client.ControlClient', 'url': 'tcp://127.0.0.1:6667', 'request_timeout_ms': 5000}.
2025-07-24 16:57:52,055 | afspm.utils.parser | DEBUG:100 | Expanding xopclient into {'class': 'afspm.components.microscope.translators.asylum.client.XopClient', 'url': 'tcp://127.0.0.1:5555', 'timeout_s': 20}.
2025-07-24 16:57:52,055 | afspm.utils.parser | DEBUG:100 | Expanding pub into {'class': 'afspm.io.pubsub.publisher.Publisher', 'url': 'tcp://127.0.0.1:9000'}.
2025-07-24 16:57:52,055 | afspm.utils.parser | DEBUG:100 | Expanding server into {'class': 'afspm.io.control.server.ControlServer', 'url': 'tcp://127.0.0.1:6666'}.
2025-07-24 16:57:52,055 | afspm.utils.parser | DEBUG:100 | Expanding sub into {'class': 'afspm.io.pubsub.subscriber.Subscriber', 'sub_url': 'tcp://127.0.0.1:9001'}.
2025-07-24 16:57:52,055 | afspm.utils.parser | DEBUG:100 | Expanding sub into {'class': 'afspm.io.pubsub.subscriber.Subscriber', 'sub_url': 'tcp://127.0.0.1:9001'}.
2025-07-24 16:57:52,055 | afspm.components.monitor | DEBUG:98 | Initializing components monitor.
2025-07-24 16:57:52,056 | afspm.components.monitor | INFO:241 | Starting main loop for components monitor.
2025-07-24 16:57:52,056 | afspm.components.monitor | INFO:156 | Creating process for component translator
2025-07-24 16:57:52,229 | afspm.utils.parser | DEBUG:254 | Evaluating value afspm.components.microscope.translators.asylum.translator.AsylumTranslator
2025-07-24 16:57:54,002 | afspm.utils.parser | DEBUG:380 | Imported class/method <class 'afspm.components.microscope.translators.asylum.translator.AsylumTranslator'>
2025-07-24 16:57:54,002 | afspm.utils.parser | DEBUG:254 | Evaluating value afspm.components.microscope.translators.asylum.client.XopClient
2025-07-24 16:57:54,002 | afspm.utils.parser | DEBUG:380 | Imported class/method <class 'afspm.components.microscope.translators.asylum.client.XopClient'>
2025-07-24 16:57:54,002 | afspm.utils.parser | DEBUG:254 | Evaluating value tcp://127.0.0.1:5555
2025-07-24 16:57:54,002 | afspm.utils.parser | DEBUG:254 | Evaluating value afspm.io.pubsub.publisher.Publisher
2025-07-24 16:57:54,002 | afspm.utils.parser | DEBUG:380 | Imported class/method <class 'afspm.io.pubsub.publisher.Publisher'>
2025-07-24 16:57:54,002 | afspm.utils.parser | DEBUG:254 | Evaluating value tcp://127.0.0.1:9000
2025-07-24 16:57:54,002 | afspm.utils.parser | DEBUG:254 | Evaluating value afspm.io.control.server.ControlServer
2025-07-24 16:57:54,004 | afspm.utils.parser | DEBUG:380 | Imported class/method <class 'afspm.io.control.server.ControlServer'>
2025-07-24 16:57:54,004 | afspm.utils.parser | DEBUG:254 | Evaluating value tcp://127.0.0.1:6666
2025-07-24 16:57:54,004 | afspm.utils.parser | DEBUG:254 | Evaluating value afspm.io.pubsub.subscriber.Subscriber
2025-07-24 16:57:54,004 | afspm.utils.parser | DEBUG:380 | Imported class/method <class 'afspm.io.pubsub.subscriber.Subscriber'>
2025-07-24 16:57:54,004 | afspm.utils.parser | DEBUG:254 | Evaluating value tcp://127.0.0.1:9001
2025-07-24 16:57:54,004 | afspm.utils.parser | DEBUG:254 | Evaluating value translator
2025-07-24 16:57:54,004 | afspm.utils.parser | DEBUG:315 | Instantiating <class 'afspm.components.microscope.translators.asylum.client.XopClient'> with kwargs: {'url': 'tcp://127.0.0.1:5555', 'timeout_s': 20}
2025-07-24 16:57:54,007 | afspm.utils.parser | DEBUG:315 | Instantiating <class 'afspm.io.pubsub.publisher.Publisher'> with kwargs: {'url': 'tcp://127.0.0.1:9000'}
2025-07-24 16:57:54,263 | afspm.utils.parser | DEBUG:315 | Instantiating <class 'afspm.io.control.server.ControlServer'> with kwargs: {'url': 'tcp://127.0.0.1:6666'}
2025-07-24 16:57:54,517 | afspm.utils.parser | DEBUG:315 | Instantiating <class 'afspm.io.pubsub.subscriber.Subscriber'> with kwargs: {'sub_url': 'tcp://127.0.0.1:9001'}
2025-07-24 16:57:54,550 | afspm.io.pubsub.cache | DEBUG:174 | scheduler: backend_events: [b'\x01']
2025-07-24 16:57:54,550 | afspm.io.pubsub.cache | INFO:214 | scheduler: New subscription to ALL
2025-07-24 16:57:54,550 | afspm.io.pubsub.cache | INFO:226 | scheduler: Subscription: cache for ControlState being sent out.
2025-07-24 16:57:54,725 | afspm.io.pubsub.cache | DEBUG:174 | scheduler: backend_events: [b'\x01KILL']
2025-07-24 16:57:54,725 | afspm.io.pubsub.cache | INFO:214 | scheduler: New subscription to KILL
2025-07-24 16:57:54,770 | afspm.utils.parser | DEBUG:315 | Instantiating <class 'afspm.components.microscope.translators.asylum.translator.AsylumTranslator'> with kwargs: {'xop_client': <afspm.components.microscope.translators.asylum.client.XopClient object at 0x00000260DCACB2D0>, 'publisher': <afspm.io.pubsub.publisher.Publisher object at 0x000002609630C050>, 'control_server': <afspm.io.control.server.ControlServer object at 0x00000260965332D0>, 'subscriber': <afspm.io.pubsub.subscriber.Subscriber object at 0x0000026096519010>, 'name': 'translator', 'ctx': None}
2025-07-24 16:57:54,771 | afspm.components.microscope.params | DEBUG:374 | Custom setter/getter provided for parameter scan-size-x. Using.
2025-07-24 16:57:54,772 | afspm.components.microscope.params | DEBUG:374 | Custom setter/getter provided for parameter scan-size-y. Using.
2025-07-24 16:57:54,773 | afspm.components.microscope.params | DEBUG:374 | Custom setter/getter provided for parameter probe-pos-x. Using.
2025-07-24 16:57:54,773 | afspm.components.microscope.params | DEBUG:374 | Custom setter/getter provided for parameter probe-pos-y. Using.
2025-07-24 16:57:54,774 | afspm.utils.parser | DEBUG:254 | Evaluating value afspm.components.microscope.translators.asylum.actions.request_action
2025-07-24 16:57:54,774 | afspm.utils.parser | DEBUG:380 | Imported class/method <function request_action at 0x000002609678C720>
2025-07-24 16:57:54,775 | afspm.utils.parser | DEBUG:254 | Evaluating value DoScanFunc
2025-07-24 16:57:54,775 | afspm.utils.parser | DEBUG:276 | Evaluating value DoScan
2025-07-24 16:57:54,775 | afspm.utils.parser | DEBUG:254 | Evaluating value PASS_KWARGS
2025-07-24 16:57:54,776 | afspm.utils.parser | DEBUG:254 | Evaluating value afspm.components.microscope.translators.asylum.actions.request_action
2025-07-24 16:57:54,776 | afspm.utils.parser | DEBUG:380 | Imported class/method <function request_action at 0x000002609678C720>
2025-07-24 16:57:54,776 | afspm.utils.parser | DEBUG:254 | Evaluating value DoScanFunc
2025-07-24 16:57:54,776 | afspm.utils.parser | DEBUG:276 | Evaluating value StopScan
2025-07-24 16:57:54,776 | afspm.utils.parser | DEBUG:254 | Evaluating value PASS_KWARGS
2025-07-24 16:57:54,776 | afspm.utils.parser | DEBUG:254 | Evaluating value afspm.components.microscope.translators.asylum.actions.request_action
2025-07-24 16:57:54,776 | afspm.utils.parser | DEBUG:380 | Imported class/method <function request_action at 0x000002609678C720>
2025-07-24 16:57:54,777 | afspm.utils.parser | DEBUG:254 | Evaluating value DoForceFunc
2025-07-24 16:57:54,777 | afspm.utils.parser | DEBUG:276 | Evaluating value Single
2025-07-24 16:57:54,777 | afspm.utils.parser | DEBUG:254 | Evaluating value PASS_KWARGS
2025-07-24 16:57:54,777 | afspm.utils.parser | DEBUG:254 | Evaluating value afspm.components.microscope.translators.asylum.actions.request_action
2025-07-24 16:57:54,777 | afspm.utils.parser | DEBUG:380 | Imported class/method <function request_action at 0x000002609678C720>
2025-07-24 16:57:54,777 | afspm.utils.parser | DEBUG:254 | Evaluating value DoForceFunc
2025-07-24 16:57:54,777 | afspm.utils.parser | DEBUG:276 | Evaluating value Reset
2025-07-24 16:57:54,779 | afspm.utils.parser | DEBUG:254 | Evaluating value PASS_KWARGS
2025-07-24 16:57:54,779 | afspm.utils.parser | DEBUG:254 | Evaluating value afspm.components.microscope.translators.asylum.actions.request_action
2025-07-24 16:57:54,779 | afspm.utils.parser | DEBUG:380 | Imported class/method <function request_action at 0x000002609678C720>
2025-07-24 16:57:54,779 | afspm.utils.parser | DEBUG:254 | Evaluating value DoForceFunc
2025-07-24 16:57:54,779 | afspm.utils.parser | DEBUG:276 | Evaluating value Go
2025-07-24 16:57:54,779 | afspm.utils.parser | DEBUG:254 | Evaluating value PASS_KWARGS
2025-07-24 16:57:54,779 | afspm.components.component | DEBUG:100 | Initializing component translator
2025-07-24 16:57:55,181 | afspm.components.component | INFO:131 | Starting main loop for component translator
2025-07-24 16:57:55,182 | afspm.io.pubsub.subscriber | DEBUG:212 | translator: Message received ControlState
2025-07-24 16:57:55,554 | afspm.components.microscope.translator | INFO:485 | New scan_params, sending out.
2025-07-24 16:57:55,554 | afspm.io.pubsub.publisher | DEBUG:76 | translator: Sending message ScanParameters2d
2025-07-24 16:57:55,598 | afspm.io.pubsub.cache | DEBUG:242 | scheduler: Sending message ScanParameters2d
2025-07-24 16:57:55,648 | afspm.components.microscope.translator | INFO:491 | New zctrl_params, sending out.
2025-07-24 16:57:55,649 | afspm.io.pubsub.publisher | DEBUG:76 | translator: Sending message ZCtrlParameters
2025-07-24 16:57:55,768 | afspm.io.pubsub.cache | DEBUG:242 | scheduler: Sending message ZCtrlParameters
2025-07-24 16:57:55,773 | afspm.components.microscope.translator | INFO:497 | New probe position, sending out.
2025-07-24 16:57:55,774 | afspm.io.pubsub.publisher | DEBUG:76 | translator: Sending message ProbePosition
2025-07-24 16:57:55,774 | afspm.components.microscope.translator | INFO:502 | New scope state SS_FREE, sending out.
2025-07-24 16:57:55,775 | afspm.io.pubsub.publisher | DEBUG:76 | translator: Sending message ScopeStateMsg
2025-07-24 16:57:55,876 | afspm.io.pubsub.subscriber | DEBUG:212 | translator: Message received ScanParameters2d
2025-07-24 16:57:55,877 | afspm.io.pubsub.subscriber | DEBUG:212 | translator: Message received ZCtrlParameters
2025-07-24 16:57:55,941 | afspm.io.pubsub.cache | DEBUG:242 | scheduler: Sending message ProbePosition
2025-07-24 16:57:56,112 | afspm.io.pubsub.publisher | DEBUG:76 | scheduler: Sending message ScopeStateMsg
2025-07-24 16:57:56,113 | afspm.io.pubsub.cache | DEBUG:242 | scheduler: Sending message ScopeStateMsg
2025-07-24 16:57:56,560 | afspm.io.pubsub.subscriber | DEBUG:212 | translator: Message received ProbePosition
2025-07-24 16:57:56,561 | afspm.io.pubsub.subscriber | DEBUG:212 | translator: Message received ScopeStateMsg
2025-07-24 16:57:58,854 | afspm.components.monitor | INFO:203 | Creating listener for component translator
2025-07-24 16:58:02,502 | afspm.components.monitor | DEBUG:230 | Received heartbeat for component translator, continuing.
2025-07-24 16:58:07,446 | afspm.utils.parser | DEBUG:100 | Expanding pbc_scan_logic into {'class': 'afspm.io.pubsub.logic.pbc_logic.PBCScanLogic', 'default_scan_history': 5}.
2025-07-24 16:58:07,446 | afspm.utils.parser | DEBUG:100 | Expanding pub_url into tcp://127.0.0.1:9000.
2025-07-24 16:58:07,447 | afspm.utils.parser | DEBUG:100 | Expanding psc_url into tcp://127.0.0.1:9001.
2025-07-24 16:58:07,447 | afspm.utils.parser | DEBUG:100 | Expanding pub_url into tcp://127.0.0.1:9000.
2025-07-24 16:58:07,447 | afspm.utils.parser | DEBUG:100 | Expanding cache_kwargs into {'cache_logic': {'class': 'afspm.io.pubsub.logic.pbc_logic.PBCScanLogic', 'default_scan_history': 5}}.
2025-07-24 16:58:07,447 | afspm.utils.parser | DEBUG:100 | Expanding psc_url into tcp://127.0.0.1:9001.
2025-07-24 16:58:07,447 | afspm.utils.parser | DEBUG:100 | Expanding rescan_url into tcp://127.0.0.1:9005.
2025-07-24 16:58:07,447 | afspm.utils.parser | DEBUG:100 | Expanding rescan_url into tcp://127.0.0.1:9005.
2025-07-24 16:58:07,447 | afspm.utils.parser | DEBUG:100 | Expanding server_url into tcp://127.0.0.1:6666.
2025-07-24 16:58:07,447 | afspm.utils.parser | DEBUG:100 | Expanding server_url into tcp://127.0.0.1:6666.
2025-07-24 16:58:07,447 | afspm.utils.parser | DEBUG:100 | Expanding router_url into tcp://127.0.0.1:6667.
2025-07-24 16:58:07,447 | afspm.utils.parser | DEBUG:100 | Expanding request_timeout_ms into 5000.
2025-07-24 16:58:07,447 | afspm.utils.parser | DEBUG:100 | Expanding router_url into tcp://127.0.0.1:6667.
2025-07-24 16:58:07,447 | afspm.utils.parser | DEBUG:100 | Expanding request_timeout_ms into 5000.
2025-07-24 16:58:07,447 | afspm.utils.parser | DEBUG:100 | Expanding router_url into tcp://127.0.0.1:6667.
2025-07-24 16:58:07,447 | afspm.utils.parser | DEBUG:100 | Expanding xop_url into tcp://127.0.0.1:5555.
2025-07-24 16:58:07,447 | afspm.utils.parser | DEBUG:100 | Expanding full_scan_origin into [0, 0].
2025-07-24 16:58:07,448 | afspm.utils.parser | DEBUG:100 | Expanding full_scan_size into [5, 5].
2025-07-24 16:58:07,448 | afspm.utils.parser | DEBUG:100 | Expanding our_phys_units into um.
2025-07-24 16:58:07,448 | afspm.utils.parser | DEBUG:100 | Expanding full_scan_res into [128, 128].
2025-07-24 16:58:07,448 | afspm.utils.parser | DEBUG:100 | Expanding sub into {'class': 'afspm.io.pubsub.subscriber.Subscriber', 'sub_url': 'tcp://127.0.0.1:9001'}.
2025-07-24 16:58:07,448 | afspm.utils.parser | DEBUG:100 | Expanding client into {'class': 'afspm.io.control.client.ControlClient', 'url': 'tcp://127.0.0.1:6667', 'request_timeout_ms': 5000}.
2025-07-24 16:58:07,448 | afspm.utils.parser | DEBUG:100 | Expanding exp_data into {'class': 'experiment.ExperimentData', 'scan_origin': [0, 0], 'scan_size': [5, 5], 'length_units': 'um', 'scan_res': [128, 128], 'scan_wait_s': 900}.
2025-07-24 16:58:07,448 | afspm.utils.parser | DEBUG:100 | Expanding sub into {'class': 'afspm.io.pubsub.subscriber.Subscriber', 'sub_url': 'tcp://127.0.0.1:9001'}.
2025-07-24 16:58:07,448 | afspm.utils.parser | DEBUG:100 | Expanding ui_client into {'class': 'afspm.io.control.client.AdminControlClient', 'url': 'tcp://127.0.0.1:6667'}.
2025-07-24 16:58:07,448 | afspm.utils.parser | DEBUG:100 | Expanding sub into {'class': 'afspm.io.pubsub.subscriber.Subscriber', 'sub_url': 'tcp://127.0.0.1:9001'}.
2025-07-24 16:58:07,448 | afspm.utils.parser | DEBUG:100 | Expanding ui_client into {'class': 'afspm.io.control.client.AdminControlClient', 'url': 'tcp://127.0.0.1:6667'}.
2025-07-24 16:58:07,448 | afspm.utils.parser | DEBUG:100 | Expanding psc into {'class': 'afspm.io.pubsub.cache.PubSubCache', 'url': 'tcp://127.0.0.1:9001', 'sub_url': 'tcp://127.0.0.1:9000', 'update_cache_kwargs': {'cache_logic': {'class': 'afspm.io.pubsub.logic.pbc_logic.PBCScanLogic', 'default_scan_history': 5}}}.
2025-07-24 16:58:07,448 | afspm.utils.parser | DEBUG:100 | Expanding router into {'class': 'afspm.io.control.router.ControlRouter', 'server_url': 'tcp://127.0.0.1:6666', 'router_url': 'tcp://127.0.0.1:6667', 'request_timeout_ms': 5000}.
2025-07-24 16:58:07,448 | afspm.utils.parser | DEBUG:100 | Expanding rescan_pub into {'class': 'afspm.io.pubsub.publisher.Publisher', 'url': 'tcp://127.0.0.1:9005'}.
2025-07-24 16:58:07,448 | afspm.utils.parser | DEBUG:100 | Expanding channel_id into HeightRetrace.
2025-07-24 16:58:07,448 | afspm.utils.parser | DEBUG:100 | Expanding rescan_sub into {'class': 'afspm.io.pubsub.subscriber.Subscriber', 'sub_url': 'tcp://127.0.0.1:9005'}.
2025-07-24 16:58:07,448 | afspm.utils.parser | DEBUG:100 | Expanding client into {'class': 'afspm.io.control.client.ControlClient', 'url': 'tcp://127.0.0.1:6667', 'request_timeout_ms': 5000}.
2025-07-24 16:58:07,448 | afspm.utils.parser | DEBUG:100 | Expanding xopclient into {'class': 'afspm.components.microscope.translators.asylum.client.XopClient', 'url': 'tcp://127.0.0.1:5555', 'timeout_s': 20}.
2025-07-24 16:58:07,448 | afspm.utils.parser | DEBUG:100 | Expanding pub into {'class': 'afspm.io.pubsub.publisher.Publisher', 'url': 'tcp://127.0.0.1:9000'}.
2025-07-24 16:58:07,448 | afspm.utils.parser | DEBUG:100 | Expanding server into {'class': 'afspm.io.control.server.ControlServer', 'url': 'tcp://127.0.0.1:6666'}.
2025-07-24 16:58:07,448 | afspm.utils.parser | DEBUG:100 | Expanding sub into {'class': 'afspm.io.pubsub.subscriber.Subscriber', 'sub_url': 'tcp://127.0.0.1:9001'}.
2025-07-24 16:58:07,449 | afspm.utils.parser | DEBUG:100 | Expanding sub into {'class': 'afspm.io.pubsub.subscriber.Subscriber', 'sub_url': 'tcp://127.0.0.1:9001'}.
2025-07-24 16:58:07,449 | afspm.components.monitor | DEBUG:98 | Initializing components monitor.
2025-07-24 16:58:07,449 | afspm.components.monitor | INFO:241 | Starting main loop for components monitor.
2025-07-24 16:58:07,449 | afspm.components.monitor | INFO:156 | Creating process for component ui
2025-07-24 16:58:07,615 | afspm.utils.parser | DEBUG:254 | Evaluating value afspm.components.control_ui.AfspmControlUI
2025-07-24 16:58:07,622 | afspm.utils.parser | DEBUG:380 | Imported class/method <class 'afspm.components.control_ui.AfspmControlUI'>
2025-07-24 16:58:07,622 | afspm.utils.parser | DEBUG:254 | Evaluating value afspm.io.pubsub.subscriber.Subscriber
2025-07-24 16:58:07,622 | afspm.utils.parser | DEBUG:380 | Imported class/method <class 'afspm.io.pubsub.subscriber.Subscriber'>
2025-07-24 16:58:07,622 | afspm.utils.parser | DEBUG:254 | Evaluating value tcp://127.0.0.1:9001
2025-07-24 16:58:07,622 | afspm.utils.parser | DEBUG:254 | Evaluating value afspm.io.control.client.AdminControlClient
2025-07-24 16:58:07,622 | afspm.utils.parser | DEBUG:380 | Imported class/method <class 'afspm.io.control.client.AdminControlClient'>
2025-07-24 16:58:07,623 | afspm.utils.parser | DEBUG:254 | Evaluating value tcp://127.0.0.1:6667
2025-07-24 16:58:07,623 | afspm.utils.parser | DEBUG:254 | Evaluating value ui
2025-07-24 16:58:07,623 | afspm.utils.parser | DEBUG:315 | Instantiating <class 'afspm.io.pubsub.subscriber.Subscriber'> with kwargs: {'sub_url': 'tcp://127.0.0.1:9001'}
2025-07-24 16:58:07,701 | afspm.io.pubsub.cache | DEBUG:174 | scheduler: backend_events: [b'\x01']
2025-07-24 16:58:07,701 | afspm.io.pubsub.cache | INFO:214 | scheduler: New subscription to ALL
2025-07-24 16:58:07,701 | afspm.io.pubsub.cache | INFO:226 | scheduler: Subscription: cache for ControlState being sent out.
2025-07-24 16:58:07,702 | afspm.io.pubsub.cache | INFO:226 | scheduler: Subscription: cache for ScanParameters2d being sent out.
2025-07-24 16:58:07,702 | afspm.io.pubsub.cache | INFO:226 | scheduler: Subscription: cache for ZCtrlParameters being sent out.
2025-07-24 16:58:07,703 | afspm.io.pubsub.cache | INFO:226 | scheduler: Subscription: cache for ProbePosition being sent out.
2025-07-24 16:58:07,703 | afspm.io.pubsub.cache | INFO:226 | scheduler: Subscription: cache for ScopeStateMsg being sent out.
2025-07-24 16:58:07,774 | afspm.io.pubsub.subscriber | DEBUG:212 | translator: Message received ControlState
2025-07-24 16:58:07,774 | afspm.io.pubsub.subscriber | DEBUG:212 | translator: Message received ScanParameters2d
2025-07-24 16:58:07,774 | afspm.io.pubsub.subscriber | DEBUG:212 | translator: Message received ZCtrlParameters
2025-07-24 16:58:07,775 | afspm.io.pubsub.subscriber | DEBUG:212 | translator: Message received ProbePosition
2025-07-24 16:58:07,775 | afspm.io.pubsub.subscriber | DEBUG:212 | translator: Message received ScopeStateMsg
2025-07-24 16:58:07,874 | afspm.io.pubsub.cache | DEBUG:174 | scheduler: backend_events: [b'\x01KILL']
2025-07-24 16:58:07,874 | afspm.io.pubsub.cache | INFO:214 | scheduler: New subscription to KILL
2025-07-24 16:58:07,876 | afspm.utils.parser | DEBUG:315 | Instantiating <class 'afspm.io.control.client.AdminControlClient'> with kwargs: {'url': 'tcp://127.0.0.1:6667'}
2025-07-24 16:58:07,961 | afspm.components.monitor | INFO:203 | Creating listener for component ui
2025-07-24 16:58:08,129 | afspm.utils.parser | DEBUG:315 | Instantiating <class 'afspm.components.control_ui.AfspmControlUI'> with kwargs: {'subscriber': <afspm.io.pubsub.subscriber.Subscriber object at 0x000001EEFFAC3E90>, 'control_client': <afspm.io.control.client.AdminControlClient object at 0x000001EEFFACCD90>, 'name': 'ui', 'ctx': None}
2025-07-24 16:58:08,160 | afspm.components.component | DEBUG:100 | Initializing component ui
2025-07-24 16:58:08,412 | afspm.components.monitor | DEBUG:230 | Received heartbeat for component ui, continuing.
2025-07-24 16:58:08,514 | afspm.io.pubsub.subscriber | DEBUG:212 | ui: Message received ControlState
2025-07-24 16:58:08,514 | afspm.io.pubsub.subscriber | DEBUG:212 | ui: Message received ScanParameters2d
2025-07-24 16:58:08,514 | afspm.io.pubsub.subscriber | DEBUG:212 | ui: Message received ZCtrlParameters
2025-07-24 16:58:08,514 | afspm.io.pubsub.subscriber | DEBUG:212 | ui: Message received ProbePosition
2025-07-24 16:58:08,514 | afspm.io.pubsub.subscriber | DEBUG:212 | ui: Message received ScopeStateMsg
2025-07-24 16:58:16,155 | afspm.utils.parser | DEBUG:100 | Expanding pbc_scan_logic into {'class': 'afspm.io.pubsub.logic.pbc_logic.PBCScanLogic', 'default_scan_history': 5}.
2025-07-24 16:58:16,155 | afspm.utils.parser | DEBUG:100 | Expanding pub_url into tcp://127.0.0.1:9000.
2025-07-24 16:58:16,155 | afspm.utils.parser | DEBUG:100 | Expanding psc_url into tcp://127.0.0.1:9001.
2025-07-24 16:58:16,156 | afspm.utils.parser | DEBUG:100 | Expanding pub_url into tcp://127.0.0.1:9000.
2025-07-24 16:58:16,156 | afspm.utils.parser | DEBUG:100 | Expanding cache_kwargs into {'cache_logic': {'class': 'afspm.io.pubsub.logic.pbc_logic.PBCScanLogic', 'default_scan_history': 5}}.
2025-07-24 16:58:16,156 | afspm.utils.parser | DEBUG:100 | Expanding psc_url into tcp://127.0.0.1:9001.
2025-07-24 16:58:16,156 | afspm.utils.parser | DEBUG:100 | Expanding rescan_url into tcp://127.0.0.1:9005.
2025-07-24 16:58:16,156 | afspm.utils.parser | DEBUG:100 | Expanding rescan_url into tcp://127.0.0.1:9005.
2025-07-24 16:58:16,156 | afspm.utils.parser | DEBUG:100 | Expanding server_url into tcp://127.0.0.1:6666.
2025-07-24 16:58:16,156 | afspm.utils.parser | DEBUG:100 | Expanding server_url into tcp://127.0.0.1:6666.
2025-07-24 16:58:16,156 | afspm.utils.parser | DEBUG:100 | Expanding router_url into tcp://127.0.0.1:6667.
2025-07-24 16:58:16,156 | afspm.utils.parser | DEBUG:100 | Expanding request_timeout_ms into 5000.
2025-07-24 16:58:16,156 | afspm.utils.parser | DEBUG:100 | Expanding router_url into tcp://127.0.0.1:6667.
2025-07-24 16:58:16,156 | afspm.utils.parser | DEBUG:100 | Expanding request_timeout_ms into 5000.
2025-07-24 16:58:16,156 | afspm.utils.parser | DEBUG:100 | Expanding router_url into tcp://127.0.0.1:6667.
2025-07-24 16:58:16,156 | afspm.utils.parser | DEBUG:100 | Expanding xop_url into tcp://127.0.0.1:5555.
2025-07-24 16:58:16,156 | afspm.utils.parser | DEBUG:100 | Expanding full_scan_origin into [0, 0].
2025-07-24 16:58:16,156 | afspm.utils.parser | DEBUG:100 | Expanding full_scan_size into [5, 5].
2025-07-24 16:58:16,157 | afspm.utils.parser | DEBUG:100 | Expanding our_phys_units into um.
2025-07-24 16:58:16,157 | afspm.utils.parser | DEBUG:100 | Expanding full_scan_res into [128, 128].
2025-07-24 16:58:16,157 | afspm.utils.parser | DEBUG:100 | Expanding sub into {'class': 'afspm.io.pubsub.subscriber.Subscriber', 'sub_url': 'tcp://127.0.0.1:9001'}.
2025-07-24 16:58:16,157 | afspm.utils.parser | DEBUG:100 | Expanding client into {'class': 'afspm.io.control.client.ControlClient', 'url': 'tcp://127.0.0.1:6667', 'request_timeout_ms': 5000}.
2025-07-24 16:58:16,157 | afspm.utils.parser | DEBUG:100 | Expanding exp_data into {'class': 'experiment.ExperimentData', 'scan_origin': [0, 0], 'scan_size': [5, 5], 'length_units': 'um', 'scan_res': [128, 128], 'scan_wait_s': 900}.
2025-07-24 16:58:16,157 | afspm.utils.parser | DEBUG:100 | Expanding sub into {'class': 'afspm.io.pubsub.subscriber.Subscriber', 'sub_url': 'tcp://127.0.0.1:9001'}.
2025-07-24 16:58:16,157 | afspm.utils.parser | DEBUG:100 | Expanding ui_client into {'class': 'afspm.io.control.client.AdminControlClient', 'url': 'tcp://127.0.0.1:6667'}.
2025-07-24 16:58:16,157 | afspm.utils.parser | DEBUG:100 | Expanding sub into {'class': 'afspm.io.pubsub.subscriber.Subscriber', 'sub_url': 'tcp://127.0.0.1:9001'}.
2025-07-24 16:58:16,157 | afspm.utils.parser | DEBUG:100 | Expanding ui_client into {'class': 'afspm.io.control.client.AdminControlClient', 'url': 'tcp://127.0.0.1:6667'}.
2025-07-24 16:58:16,157 | afspm.utils.parser | DEBUG:100 | Expanding psc into {'class': 'afspm.io.pubsub.cache.PubSubCache', 'url': 'tcp://127.0.0.1:9001', 'sub_url': 'tcp://127.0.0.1:9000', 'update_cache_kwargs': {'cache_logic': {'class': 'afspm.io.pubsub.logic.pbc_logic.PBCScanLogic', 'default_scan_history': 5}}}.
2025-07-24 16:58:16,157 | afspm.utils.parser | DEBUG:100 | Expanding router into {'class': 'afspm.io.control.router.ControlRouter', 'server_url': 'tcp://127.0.0.1:6666', 'router_url': 'tcp://127.0.0.1:6667', 'request_timeout_ms': 5000}.
2025-07-24 16:58:16,157 | afspm.utils.parser | DEBUG:100 | Expanding rescan_pub into {'class': 'afspm.io.pubsub.publisher.Publisher', 'url': 'tcp://127.0.0.1:9005'}.
2025-07-24 16:58:16,157 | afspm.utils.parser | DEBUG:100 | Expanding channel_id into HeightRetrace.
2025-07-24 16:58:16,157 | afspm.utils.parser | DEBUG:100 | Expanding rescan_sub into {'class': 'afspm.io.pubsub.subscriber.Subscriber', 'sub_url': 'tcp://127.0.0.1:9005'}.
2025-07-24 16:58:16,157 | afspm.utils.parser | DEBUG:100 | Expanding client into {'class': 'afspm.io.control.client.ControlClient', 'url': 'tcp://127.0.0.1:6667', 'request_timeout_ms': 5000}.
2025-07-24 16:58:16,157 | afspm.utils.parser | DEBUG:100 | Expanding xopclient into {'class': 'afspm.components.microscope.translators.asylum.client.XopClient', 'url': 'tcp://127.0.0.1:5555', 'timeout_s': 20}.
2025-07-24 16:58:16,157 | afspm.utils.parser | DEBUG:100 | Expanding pub into {'class': 'afspm.io.pubsub.publisher.Publisher', 'url': 'tcp://127.0.0.1:9000'}.
2025-07-24 16:58:16,157 | afspm.utils.parser | DEBUG:100 | Expanding server into {'class': 'afspm.io.control.server.ControlServer', 'url': 'tcp://127.0.0.1:6666'}.
2025-07-24 16:58:16,158 | afspm.utils.parser | DEBUG:100 | Expanding sub into {'class': 'afspm.io.pubsub.subscriber.Subscriber', 'sub_url': 'tcp://127.0.0.1:9001'}.
2025-07-24 16:58:16,158 | afspm.utils.parser | DEBUG:100 | Expanding sub into {'class': 'afspm.io.pubsub.subscriber.Subscriber', 'sub_url': 'tcp://127.0.0.1:9001'}.
2025-07-24 16:58:16,158 | afspm.components.monitor | DEBUG:98 | Initializing components monitor.
2025-07-24 16:58:16,159 | afspm.components.monitor | INFO:241 | Starting main loop for components monitor.
2025-07-24 16:58:16,159 | afspm.components.monitor | INFO:156 | Creating process for component metadata
2025-07-24 16:58:16,327 | afspm.utils.parser | DEBUG:254 | Evaluating value afspm.components.scan.metadata.ScanMetadataWriter
2025-07-24 16:58:16,329 | afspm.utils.parser | DEBUG:380 | Imported class/method <class 'afspm.components.scan.metadata.ScanMetadataWriter'>
2025-07-24 16:58:16,329 | afspm.utils.parser | DEBUG:254 | Evaluating value afspm.io.pubsub.subscriber.Subscriber
2025-07-24 16:58:16,329 | afspm.utils.parser | DEBUG:380 | Imported class/method <class 'afspm.io.pubsub.subscriber.Subscriber'>
2025-07-24 16:58:16,329 | afspm.utils.parser | DEBUG:254 | Evaluating value tcp://127.0.0.1:9001
2025-07-24 16:58:16,329 | afspm.utils.parser | DEBUG:254 | Evaluating value metadata
2025-07-24 16:58:16,329 | afspm.utils.parser | DEBUG:315 | Instantiating <class 'afspm.io.pubsub.subscriber.Subscriber'> with kwargs: {'sub_url': 'tcp://127.0.0.1:9001'}
2025-07-24 16:58:16,400 | afspm.io.pubsub.cache | DEBUG:174 | scheduler: backend_events: [b'\x01']
2025-07-24 16:58:16,400 | afspm.io.pubsub.cache | INFO:214 | scheduler: New subscription to ALL
2025-07-24 16:58:16,400 | afspm.io.pubsub.cache | INFO:226 | scheduler: Subscription: cache for ControlState being sent out.
2025-07-24 16:58:16,400 | afspm.io.pubsub.cache | INFO:226 | scheduler: Subscription: cache for ScanParameters2d being sent out.
2025-07-24 16:58:16,400 | afspm.io.pubsub.cache | INFO:226 | scheduler: Subscription: cache for ZCtrlParameters being sent out.
2025-07-24 16:58:16,401 | afspm.io.pubsub.cache | INFO:226 | scheduler: Subscription: cache for ProbePosition being sent out.
2025-07-24 16:58:16,401 | afspm.io.pubsub.subscriber | DEBUG:212 | ui: Message received ControlState
2025-07-24 16:58:16,401 | afspm.io.pubsub.cache | INFO:226 | scheduler: Subscription: cache for ScopeStateMsg being sent out.
2025-07-24 16:58:16,514 | afspm.io.pubsub.subscriber | DEBUG:212 | ui: Message received ScanParameters2d
2025-07-24 16:58:16,514 | afspm.io.pubsub.subscriber | DEBUG:212 | ui: Message received ZCtrlParameters
2025-07-24 16:58:16,515 | afspm.io.pubsub.subscriber | DEBUG:212 | ui: Message received ProbePosition
2025-07-24 16:58:16,515 | afspm.io.pubsub.subscriber | DEBUG:212 | ui: Message received ScopeStateMsg
2025-07-24 16:58:16,577 | afspm.io.pubsub.cache | DEBUG:174 | scheduler: backend_events: [b'\x01KILL']
2025-07-24 16:58:16,577 | afspm.io.pubsub.cache | INFO:214 | scheduler: New subscription to KILL
2025-07-24 16:58:16,582 | afspm.utils.parser | DEBUG:315 | Instantiating <class 'afspm.components.scan.metadata.ScanMetadataWriter'> with kwargs: {'subscriber': <afspm.io.pubsub.subscriber.Subscriber object at 0x0000021D5E1F8390>, 'name': 'metadata', 'ctx': None}
2025-07-24 16:58:16,582 | afspm.utils.csv | DEBUG:61 | Creating initial csv file, with header.
2025-07-24 16:58:16,582 | afspm.components.component | DEBUG:100 | Initializing component metadata
2025-07-24 16:58:16,667 | afspm.components.monitor | INFO:203 | Creating listener for component metadata
2025-07-24 16:58:16,725 | afspm.io.pubsub.subscriber | DEBUG:212 | translator: Message received ControlState
2025-07-24 16:58:16,726 | afspm.io.pubsub.subscriber | DEBUG:212 | translator: Message received ScanParameters2d
2025-07-24 16:58:16,726 | afspm.io.pubsub.subscriber | DEBUG:212 | translator: Message received ZCtrlParameters
2025-07-24 16:58:16,727 | afspm.io.pubsub.subscriber | DEBUG:212 | translator: Message received ProbePosition
2025-07-24 16:58:16,727 | afspm.io.pubsub.subscriber | DEBUG:212 | translator: Message received ScopeStateMsg
2025-07-24 16:58:16,834 | afspm.components.component | INFO:131 | Starting main loop for component metadata
2025-07-24 16:58:16,835 | afspm.io.pubsub.subscriber | DEBUG:212 | metadata: Message received ControlState
2025-07-24 16:58:16,835 | afspm.io.pubsub.subscriber | DEBUG:212 | metadata: Message received ScanParameters2d
2025-07-24 16:58:16,837 | afspm.io.pubsub.subscriber | DEBUG:212 | metadata: Message received ZCtrlParameters
2025-07-24 16:58:16,837 | afspm.io.pubsub.subscriber | DEBUG:212 | metadata: Message received ProbePosition
2025-07-24 16:58:16,837 | afspm.io.pubsub.subscriber | DEBUG:212 | metadata: Message received ScopeStateMsg
2025-07-24 16:58:16,923 | afspm.components.monitor | DEBUG:230 | Received heartbeat for component metadata, continuing.
2025-07-24 16:58:29,361 | afspm.utils.parser | DEBUG:100 | Expanding pbc_scan_logic into {'class': 'afspm.io.pubsub.logic.pbc_logic.PBCScanLogic', 'default_scan_history': 5}.
2025-07-24 16:58:29,361 | afspm.utils.parser | DEBUG:100 | Expanding pub_url into tcp://127.0.0.1:9000.
2025-07-24 16:58:29,362 | afspm.utils.parser | DEBUG:100 | Expanding psc_url into tcp://127.0.0.1:9001.
2025-07-24 16:58:29,362 | afspm.utils.parser | DEBUG:100 | Expanding pub_url into tcp://127.0.0.1:9000.
2025-07-24 16:58:29,362 | afspm.utils.parser | DEBUG:100 | Expanding cache_kwargs into {'cache_logic': {'class': 'afspm.io.pubsub.logic.pbc_logic.PBCScanLogic', 'default_scan_history': 5}}.
2025-07-24 16:58:29,362 | afspm.utils.parser | DEBUG:100 | Expanding psc_url into tcp://127.0.0.1:9001.
2025-07-24 16:58:29,362 | afspm.utils.parser | DEBUG:100 | Expanding rescan_url into tcp://127.0.0.1:9005.
2025-07-24 16:58:29,362 | afspm.utils.parser | DEBUG:100 | Expanding rescan_url into tcp://127.0.0.1:9005.
2025-07-24 16:58:29,362 | afspm.utils.parser | DEBUG:100 | Expanding server_url into tcp://127.0.0.1:6666.
2025-07-24 16:58:29,362 | afspm.utils.parser | DEBUG:100 | Expanding server_url into tcp://127.0.0.1:6666.
2025-07-24 16:58:29,362 | afspm.utils.parser | DEBUG:100 | Expanding router_url into tcp://127.0.0.1:6667.
2025-07-24 16:58:29,362 | afspm.utils.parser | DEBUG:100 | Expanding request_timeout_ms into 5000.
2025-07-24 16:58:29,362 | afspm.utils.parser | DEBUG:100 | Expanding router_url into tcp://127.0.0.1:6667.
2025-07-24 16:58:29,362 | afspm.utils.parser | DEBUG:100 | Expanding request_timeout_ms into 5000.
2025-07-24 16:58:29,362 | afspm.utils.parser | DEBUG:100 | Expanding router_url into tcp://127.0.0.1:6667.
2025-07-24 16:58:29,362 | afspm.utils.parser | DEBUG:100 | Expanding xop_url into tcp://127.0.0.1:5555.
2025-07-24 16:58:29,362 | afspm.utils.parser | DEBUG:100 | Expanding full_scan_origin into [0, 0].
2025-07-24 16:58:29,363 | afspm.utils.parser | DEBUG:100 | Expanding full_scan_size into [5, 5].
2025-07-24 16:58:29,363 | afspm.utils.parser | DEBUG:100 | Expanding our_phys_units into um.
2025-07-24 16:58:29,363 | afspm.utils.parser | DEBUG:100 | Expanding full_scan_res into [128, 128].
2025-07-24 16:58:29,363 | afspm.utils.parser | DEBUG:100 | Expanding sub into {'class': 'afspm.io.pubsub.subscriber.Subscriber', 'sub_url': 'tcp://127.0.0.1:9001'}.
2025-07-24 16:58:29,363 | afspm.utils.parser | DEBUG:100 | Expanding client into {'class': 'afspm.io.control.client.ControlClient', 'url': 'tcp://127.0.0.1:6667', 'request_timeout_ms': 5000}.
2025-07-24 16:58:29,363 | afspm.utils.parser | DEBUG:100 | Expanding exp_data into {'class': 'experiment.ExperimentData', 'scan_origin': [0, 0], 'scan_size': [5, 5], 'length_units': 'um', 'scan_res': [128, 128], 'scan_wait_s': 900}.
2025-07-24 16:58:29,363 | afspm.utils.parser | DEBUG:100 | Expanding sub into {'class': 'afspm.io.pubsub.subscriber.Subscriber', 'sub_url': 'tcp://127.0.0.1:9001'}.
2025-07-24 16:58:29,363 | afspm.utils.parser | DEBUG:100 | Expanding ui_client into {'class': 'afspm.io.control.client.AdminControlClient', 'url': 'tcp://127.0.0.1:6667'}.
2025-07-24 16:58:29,363 | afspm.utils.parser | DEBUG:100 | Expanding sub into {'class': 'afspm.io.pubsub.subscriber.Subscriber', 'sub_url': 'tcp://127.0.0.1:9001'}.
2025-07-24 16:58:29,363 | afspm.utils.parser | DEBUG:100 | Expanding ui_client into {'class': 'afspm.io.control.client.AdminControlClient', 'url': 'tcp://127.0.0.1:6667'}.
2025-07-24 16:58:29,363 | afspm.utils.parser | DEBUG:100 | Expanding psc into {'class': 'afspm.io.pubsub.cache.PubSubCache', 'url': 'tcp://127.0.0.1:9001', 'sub_url': 'tcp://127.0.0.1:9000', 'update_cache_kwargs': {'cache_logic': {'class': 'afspm.io.pubsub.logic.pbc_logic.PBCScanLogic', 'default_scan_history': 5}}}.
2025-07-24 16:58:29,363 | afspm.utils.parser | DEBUG:100 | Expanding router into {'class': 'afspm.io.control.router.ControlRouter', 'server_url': 'tcp://127.0.0.1:6666', 'router_url': 'tcp://127.0.0.1:6667', 'request_timeout_ms': 5000}.
2025-07-24 16:58:29,363 | afspm.utils.parser | DEBUG:100 | Expanding rescan_pub into {'class': 'afspm.io.pubsub.publisher.Publisher', 'url': 'tcp://127.0.0.1:9005'}.
2025-07-24 16:58:29,363 | afspm.utils.parser | DEBUG:100 | Expanding channel_id into HeightRetrace.
2025-07-24 16:58:29,363 | afspm.utils.parser | DEBUG:100 | Expanding rescan_sub into {'class': 'afspm.io.pubsub.subscriber.Subscriber', 'sub_url': 'tcp://127.0.0.1:9005'}.
2025-07-24 16:58:29,363 | afspm.utils.parser | DEBUG:100 | Expanding client into {'class': 'afspm.io.control.client.ControlClient', 'url': 'tcp://127.0.0.1:6667', 'request_timeout_ms': 5000}.
2025-07-24 16:58:29,363 | afspm.utils.parser | DEBUG:100 | Expanding xopclient into {'class': 'afspm.components.microscope.translators.asylum.client.XopClient', 'url': 'tcp://127.0.0.1:5555', 'timeout_s': 20}.
2025-07-24 16:58:29,363 | afspm.utils.parser | DEBUG:100 | Expanding pub into {'class': 'afspm.io.pubsub.publisher.Publisher', 'url': 'tcp://127.0.0.1:9000'}.
2025-07-24 16:58:29,364 | afspm.utils.parser | DEBUG:100 | Expanding server into {'class': 'afspm.io.control.server.ControlServer', 'url': 'tcp://127.0.0.1:6666'}.
2025-07-24 16:58:29,364 | afspm.utils.parser | DEBUG:100 | Expanding sub into {'class': 'afspm.io.pubsub.subscriber.Subscriber', 'sub_url': 'tcp://127.0.0.1:9001'}.
2025-07-24 16:58:29,364 | afspm.utils.parser | DEBUG:100 | Expanding sub into {'class': 'afspm.io.pubsub.subscriber.Subscriber', 'sub_url': 'tcp://127.0.0.1:9001'}.
2025-07-24 16:58:29,364 | afspm.components.monitor | DEBUG:98 | Initializing components monitor.
2025-07-24 16:58:29,364 | afspm.components.monitor | INFO:241 | Starting main loop for components monitor.
2025-07-24 16:58:29,364 | afspm.components.monitor | INFO:156 | Creating process for component rescanner
2025-07-24 16:58:29,529 | afspm.utils.parser | DEBUG:254 | Evaluating value afspm.components.drift.rescanner.DriftRescanner
2025-07-24 16:58:29,531 | afspm.utils.parser | DEBUG:380 | Imported class/method <class 'afspm.components.drift.rescanner.DriftRescanner'>
2025-07-24 16:58:29,531 | afspm.utils.parser | DEBUG:254 | Evaluating value afspm.io.pubsub.subscriber.Subscriber
2025-07-24 16:58:29,531 | afspm.utils.parser | DEBUG:380 | Imported class/method <class 'afspm.io.pubsub.subscriber.Subscriber'>
2025-07-24 16:58:29,531 | afspm.utils.parser | DEBUG:254 | Evaluating value tcp://127.0.0.1:9005
2025-07-24 16:58:29,531 | afspm.utils.parser | DEBUG:254 | Evaluating value afspm.io.control.client.ControlClient
2025-07-24 16:58:29,531 | afspm.utils.parser | DEBUG:380 | Imported class/method <class 'afspm.io.control.client.ControlClient'>
2025-07-24 16:58:29,531 | afspm.utils.parser | DEBUG:254 | Evaluating value tcp://127.0.0.1:6667
2025-07-24 16:58:29,531 | afspm.utils.parser | DEBUG:254 | Evaluating value rescanner
2025-07-24 16:58:29,531 | afspm.utils.parser | DEBUG:315 | Instantiating <class 'afspm.io.pubsub.subscriber.Subscriber'> with kwargs: {'sub_url': 'tcp://127.0.0.1:9005'}
2025-07-24 16:58:29,784 | afspm.utils.parser | DEBUG:315 | Instantiating <class 'afspm.io.control.client.ControlClient'> with kwargs: {'url': 'tcp://127.0.0.1:6667', 'request_timeout_ms': 5000}
2025-07-24 16:58:29,872 | afspm.components.monitor | INFO:203 | Creating listener for component rescanner
2025-07-24 16:58:30,036 | afspm.utils.parser | DEBUG:315 | Instantiating <class 'afspm.components.drift.rescanner.DriftRescanner'> with kwargs: {'rerun_wait_s': 60, 'subscriber': <afspm.io.pubsub.subscriber.Subscriber object at 0x000001FFBBD90550>, 'control_client': <afspm.io.control.client.ControlClient object at 0x000001FF8B745510>, 'name': 'rescanner', 'ctx': None}
2025-07-24 16:58:30,037 | afspm.components.component | DEBUG:100 | Initializing component rescanner
2025-07-24 16:58:30,291 | afspm.components.monitor | DEBUG:230 | Received heartbeat for component rescanner, continuing.
2025-07-24 16:58:30,293 | afspm.components.component | INFO:131 | Starting main loop for component rescanner
2025-07-24 16:58:36,141 | afspm.utils.parser | DEBUG:100 | Expanding pbc_scan_logic into {'class': 'afspm.io.pubsub.logic.pbc_logic.PBCScanLogic', 'default_scan_history': 5}.
2025-07-24 16:58:36,141 | afspm.utils.parser | DEBUG:100 | Expanding pub_url into tcp://127.0.0.1:9000.
2025-07-24 16:58:36,141 | afspm.utils.parser | DEBUG:100 | Expanding psc_url into tcp://127.0.0.1:9001.
2025-07-24 16:58:36,142 | afspm.utils.parser | DEBUG:100 | Expanding pub_url into tcp://127.0.0.1:9000.
2025-07-24 16:58:36,142 | afspm.utils.parser | DEBUG:100 | Expanding cache_kwargs into {'cache_logic': {'class': 'afspm.io.pubsub.logic.pbc_logic.PBCScanLogic', 'default_scan_history': 5}}.
2025-07-24 16:58:36,142 | afspm.utils.parser | DEBUG:100 | Expanding psc_url into tcp://127.0.0.1:9001.
2025-07-24 16:58:36,142 | afspm.utils.parser | DEBUG:100 | Expanding rescan_url into tcp://127.0.0.1:9005.
2025-07-24 16:58:36,142 | afspm.utils.parser | DEBUG:100 | Expanding rescan_url into tcp://127.0.0.1:9005.
2025-07-24 16:58:36,142 | afspm.utils.parser | DEBUG:100 | Expanding server_url into tcp://127.0.0.1:6666.
2025-07-24 16:58:36,142 | afspm.utils.parser | DEBUG:100 | Expanding server_url into tcp://127.0.0.1:6666.
2025-07-24 16:58:36,142 | afspm.utils.parser | DEBUG:100 | Expanding router_url into tcp://127.0.0.1:6667.
2025-07-24 16:58:36,142 | afspm.utils.parser | DEBUG:100 | Expanding request_timeout_ms into 5000.
2025-07-24 16:58:36,142 | afspm.utils.parser | DEBUG:100 | Expanding router_url into tcp://127.0.0.1:6667.
2025-07-24 16:58:36,142 | afspm.utils.parser | DEBUG:100 | Expanding request_timeout_ms into 5000.
2025-07-24 16:58:36,142 | afspm.utils.parser | DEBUG:100 | Expanding router_url into tcp://127.0.0.1:6667.
2025-07-24 16:58:36,142 | afspm.utils.parser | DEBUG:100 | Expanding xop_url into tcp://127.0.0.1:5555.
2025-07-24 16:58:36,142 | afspm.utils.parser | DEBUG:100 | Expanding full_scan_origin into [0, 0].
2025-07-24 16:58:36,142 | afspm.utils.parser | DEBUG:100 | Expanding full_scan_size into [5, 5].
2025-07-24 16:58:36,143 | afspm.utils.parser | DEBUG:100 | Expanding our_phys_units into um.
2025-07-24 16:58:36,143 | afspm.utils.parser | DEBUG:100 | Expanding full_scan_res into [128, 128].
2025-07-24 16:58:36,143 | afspm.utils.parser | DEBUG:100 | Expanding sub into {'class': 'afspm.io.pubsub.subscriber.Subscriber', 'sub_url': 'tcp://127.0.0.1:9001'}.
2025-07-24 16:58:36,143 | afspm.utils.parser | DEBUG:100 | Expanding client into {'class': 'afspm.io.control.client.ControlClient', 'url': 'tcp://127.0.0.1:6667', 'request_timeout_ms': 5000}.
2025-07-24 16:58:36,143 | afspm.utils.parser | DEBUG:100 | Expanding exp_data into {'class': 'experiment.ExperimentData', 'scan_origin': [0, 0], 'scan_size': [5, 5], 'length_units': 'um', 'scan_res': [128, 128], 'scan_wait_s': 900}.
2025-07-24 16:58:36,143 | afspm.utils.parser | DEBUG:100 | Expanding sub into {'class': 'afspm.io.pubsub.subscriber.Subscriber', 'sub_url': 'tcp://127.0.0.1:9001'}.
2025-07-24 16:58:36,143 | afspm.utils.parser | DEBUG:100 | Expanding ui_client into {'class': 'afspm.io.control.client.AdminControlClient', 'url': 'tcp://127.0.0.1:6667'}.
2025-07-24 16:58:36,143 | afspm.utils.parser | DEBUG:100 | Expanding sub into {'class': 'afspm.io.pubsub.subscriber.Subscriber', 'sub_url': 'tcp://127.0.0.1:9001'}.
2025-07-24 16:58:36,143 | afspm.utils.parser | DEBUG:100 | Expanding ui_client into {'class': 'afspm.io.control.client.AdminControlClient', 'url': 'tcp://127.0.0.1:6667'}.
2025-07-24 16:58:36,143 | afspm.utils.parser | DEBUG:100 | Expanding psc into {'class': 'afspm.io.pubsub.cache.PubSubCache', 'url': 'tcp://127.0.0.1:9001', 'sub_url': 'tcp://127.0.0.1:9000', 'update_cache_kwargs': {'cache_logic': {'class': 'afspm.io.pubsub.logic.pbc_logic.PBCScanLogic', 'default_scan_history': 5}}}.
2025-07-24 16:58:36,143 | afspm.utils.parser | DEBUG:100 | Expanding router into {'class': 'afspm.io.control.router.ControlRouter', 'server_url': 'tcp://127.0.0.1:6666', 'router_url': 'tcp://127.0.0.1:6667', 'request_timeout_ms': 5000}.
2025-07-24 16:58:36,143 | afspm.utils.parser | DEBUG:100 | Expanding rescan_pub into {'class': 'afspm.io.pubsub.publisher.Publisher', 'url': 'tcp://127.0.0.1:9005'}.
2025-07-24 16:58:36,143 | afspm.utils.parser | DEBUG:100 | Expanding channel_id into HeightRetrace.
2025-07-24 16:58:36,143 | afspm.utils.parser | DEBUG:100 | Expanding rescan_sub into {'class': 'afspm.io.pubsub.subscriber.Subscriber', 'sub_url': 'tcp://127.0.0.1:9005'}.
2025-07-24 16:58:36,143 | afspm.utils.parser | DEBUG:100 | Expanding client into {'class': 'afspm.io.control.client.ControlClient', 'url': 'tcp://127.0.0.1:6667', 'request_timeout_ms': 5000}.
2025-07-24 16:58:36,143 | afspm.utils.parser | DEBUG:100 | Expanding xopclient into {'class': 'afspm.components.microscope.translators.asylum.client.XopClient', 'url': 'tcp://127.0.0.1:5555', 'timeout_s': 20}.
2025-07-24 16:58:36,143 | afspm.utils.parser | DEBUG:100 | Expanding pub into {'class': 'afspm.io.pubsub.publisher.Publisher', 'url': 'tcp://127.0.0.1:9000'}.
2025-07-24 16:58:36,143 | afspm.utils.parser | DEBUG:100 | Expanding server into {'class': 'afspm.io.control.server.ControlServer', 'url': 'tcp://127.0.0.1:6666'}.
2025-07-24 16:58:36,143 | afspm.utils.parser | DEBUG:100 | Expanding sub into {'class': 'afspm.io.pubsub.subscriber.Subscriber', 'sub_url': 'tcp://127.0.0.1:9001'}.
2025-07-24 16:58:36,143 | afspm.utils.parser | DEBUG:100 | Expanding sub into {'class': 'afspm.io.pubsub.subscriber.Subscriber', 'sub_url': 'tcp://127.0.0.1:9001'}.
2025-07-24 16:58:36,144 | afspm.components.monitor | DEBUG:98 | Initializing components monitor.
2025-07-24 16:58:36,144 | afspm.components.monitor | INFO:241 | Starting main loop for components monitor.
2025-07-24 16:58:36,144 | afspm.components.monitor | INFO:156 | Creating process for component experiment
2025-07-24 16:58:36,315 | afspm.utils.parser | DEBUG:254 | Evaluating value afspm.components.scan.handler.ScanningComponent
2025-07-24 16:58:36,315 | afspm.utils.parser | DEBUG:380 | Imported class/method <class 'afspm.components.scan.handler.ScanningComponent'>
2025-07-24 16:58:36,315 | afspm.utils.parser | DEBUG:254 | Evaluating value afspm.io.pubsub.subscriber.Subscriber
2025-07-24 16:58:36,316 | afspm.utils.parser | DEBUG:380 | Imported class/method <class 'afspm.io.pubsub.subscriber.Subscriber'>
2025-07-24 16:58:36,316 | afspm.utils.parser | DEBUG:254 | Evaluating value tcp://127.0.0.1:9001
2025-07-24 16:58:36,316 | afspm.utils.parser | DEBUG:254 | Evaluating value afspm.io.control.client.ControlClient
2025-07-24 16:58:36,316 | afspm.utils.parser | DEBUG:380 | Imported class/method <class 'afspm.io.control.client.ControlClient'>
2025-07-24 16:58:36,316 | afspm.utils.parser | DEBUG:254 | Evaluating value tcp://127.0.0.1:6667
2025-07-24 16:58:36,316 | afspm.utils.parser | DEBUG:254 | Evaluating value experiment.get_next_scan_params
2025-07-24 16:58:36,317 | afspm.utils.parser | DEBUG:380 | Imported class/method <function get_next_scan_params at 0x00000225ED37A7A0>
2025-07-24 16:58:36,317 | afspm.utils.parser | DEBUG:254 | Evaluating value experiment.ExperimentData
2025-07-24 16:58:36,317 | afspm.utils.parser | DEBUG:380 | Imported class/method <class 'experiment.ExperimentData'>
2025-07-24 16:58:36,317 | afspm.utils.parser | DEBUG:254 | Evaluating value um
2025-07-24 16:58:36,317 | afspm.utils.parser | DEBUG:254 | Evaluating value experiment
2025-07-24 16:58:36,317 | afspm.utils.parser | DEBUG:315 | Instantiating <class 'afspm.io.pubsub.subscriber.Subscriber'> with kwargs: {'sub_url': 'tcp://127.0.0.1:9001'}
2025-07-24 16:58:36,363 | afspm.io.pubsub.cache | DEBUG:174 | scheduler: backend_events: [b'\x01']
2025-07-24 16:58:36,363 | afspm.io.pubsub.cache | INFO:214 | scheduler: New subscription to ALL
2025-07-24 16:58:36,363 | afspm.io.pubsub.cache | INFO:226 | scheduler: Subscription: cache for ControlState being sent out.
2025-07-24 16:58:36,364 | afspm.io.pubsub.cache | INFO:226 | scheduler: Subscription: cache for ScanParameters2d being sent out.
2025-07-24 16:58:36,364 | afspm.io.pubsub.subscriber | DEBUG:212 | translator: Message received ControlState
2025-07-24 16:58:36,364 | afspm.io.pubsub.subscriber | DEBUG:212 | metadata: Message received ControlState
2025-07-24 16:58:36,364 | afspm.io.pubsub.cache | INFO:226 | scheduler: Subscription: cache for ZCtrlParameters being sent out.
2025-07-24 16:58:36,364 | afspm.io.pubsub.cache | INFO:226 | scheduler: Subscription: cache for ProbePosition being sent out.
2025-07-24 16:58:36,364 | afspm.io.pubsub.cache | INFO:226 | scheduler: Subscription: cache for ScopeStateMsg being sent out.
2025-07-24 16:58:36,415 | afspm.io.pubsub.subscriber | DEBUG:212 | ui: Message received ControlState
2025-07-24 16:58:36,416 | afspm.io.pubsub.subscriber | DEBUG:212 | ui: Message received ScanParameters2d
2025-07-24 16:58:36,416 | afspm.io.pubsub.subscriber | DEBUG:212 | ui: Message received ZCtrlParameters
2025-07-24 16:58:36,416 | afspm.io.pubsub.subscriber | DEBUG:212 | ui: Message received ProbePosition
2025-07-24 16:58:36,416 | afspm.io.pubsub.subscriber | DEBUG:212 | ui: Message received ScopeStateMsg
2025-07-24 16:58:36,465 | afspm.io.pubsub.subscriber | DEBUG:212 | metadata: Message received ScanParameters2d
2025-07-24 16:58:36,465 | afspm.io.pubsub.subscriber | DEBUG:212 | metadata: Message received ZCtrlParameters
2025-07-24 16:58:36,465 | afspm.io.pubsub.subscriber | DEBUG:212 | metadata: Message received ProbePosition
2025-07-24 16:58:36,465 | afspm.io.pubsub.subscriber | DEBUG:212 | metadata: Message received ScopeStateMsg
2025-07-24 16:58:36,540 | afspm.io.pubsub.cache | DEBUG:174 | scheduler: backend_events: [b'\x01KILL']
2025-07-24 16:58:36,540 | afspm.io.pubsub.cache | INFO:214 | scheduler: New subscription to KILL
2025-07-24 16:58:36,570 | afspm.utils.parser | DEBUG:315 | Instantiating <class 'afspm.io.control.client.ControlClient'> with kwargs: {'url': 'tcp://127.0.0.1:6667', 'request_timeout_ms': 5000}
2025-07-24 16:58:36,651 | afspm.components.monitor | INFO:203 | Creating listener for component experiment
2025-07-24 16:58:36,823 | afspm.utils.parser | DEBUG:315 | Instantiating <class 'experiment.ExperimentData'> with kwargs: {'scan_origin': [0, 0], 'scan_size': [5, 5], 'length_units': 'um', 'scan_res': [128, 128], 'scan_wait_s': 900}
2025-07-24 16:58:36,824 | afspm.utils.parser | DEBUG:315 | Instantiating <class 'afspm.components.scan.handler.ScanningComponent'> with kwargs: {'subscriber': <afspm.io.pubsub.subscriber.Subscriber object at 0x00000225EC8753D0>, 'control_client': <afspm.io.control.client.ControlClient object at 0x00000225EC86F090>, 'rerun_wait_s': 60, 'get_next_params': <function get_next_scan_params at 0x00000225ED37A7A0>, 'next_params_kwargs': {'exp_data': ExperimentData(scan_origin=[0, 0], scan_size=[5, 5], length_units='um', scan_res=[128, 128], scan_wait_s=900, angular_units='degrees', scan_sleep_ts=None)}, 'name': 'experiment', 'ctx': None}
2025-07-24 16:58:36,824 | afspm.components.component | DEBUG:100 | Initializing component experiment
2025-07-24 16:58:37,064 | afspm.io.pubsub.subscriber | DEBUG:212 | translator: Message received ScanParameters2d
2025-07-24 16:58:37,064 | afspm.io.pubsub.subscriber | DEBUG:212 | translator: Message received ZCtrlParameters
2025-07-24 16:58:37,066 | afspm.io.pubsub.subscriber | DEBUG:212 | translator: Message received ProbePosition
2025-07-24 16:58:37,067 | afspm.io.pubsub.subscriber | DEBUG:212 | translator: Message received ScopeStateMsg
2025-07-24 16:58:37,080 | afspm.components.monitor | DEBUG:230 | Received heartbeat for component experiment, continuing.
2025-07-24 16:58:37,082 | afspm.components.component | INFO:131 | Starting main loop for component experiment
2025-07-24 16:58:37,083 | afspm.io.pubsub.subscriber | DEBUG:212 | experiment: Message received ControlState
2025-07-24 16:58:37,083 | afspm.io.pubsub.subscriber | DEBUG:212 | experiment: Message received ScanParameters2d
2025-07-24 16:58:37,084 | afspm.io.pubsub.subscriber | DEBUG:212 | experiment: Message received ZCtrlParameters
2025-07-24 16:58:37,084 | afspm.io.pubsub.subscriber | DEBUG:212 | experiment: Message received ProbePosition
2025-07-24 16:58:37,085 | afspm.io.pubsub.subscriber | DEBUG:212 | experiment: Message received ScopeStateMsg
2025-07-24 16:58:37,085 | afspm.components.scan.handler | DEBUG:170 | experiment: Received new scope state: SS_FREE
2025-07-24 16:58:37,085 | afspm.components.scan.handler | INFO:195 | experiment: First startup, sending first scan params.
2025-07-24 16:58:37,085 | afspm.components.scan.handler | INFO:234 | experiment: In state SS_FREE, wanting state SS_MOVING.
2025-07-24 16:58:37,086 | afspm.samples.keep_scanning.experiment | DEBUG:49 | Sending out old scan params to keep scanning.
2025-07-24 16:58:37,086 | afspm.io.control.client | DEBUG:242 | Sending set_scan_params with: spatial {
  roi {
    top_left {
      x: 0
      y: 0
    }
    size {
      x: 5
      y: 5
    }
  }
  length_units: "um"
  angular_units: "degrees"
}
data {
  shape {
    x: 128
    y: 128
  }
}

2025-07-24 16:58:37,259 | afspm.io.control.router | DEBUG:343 | scheduler: Message received from client experiment: REQ_SET_SCAN_PARAMS, spatial {
  roi {
    top_left {
      x: 0
      y: 0
    }
    size {
      x: 5
      y: 5
    }
  }
  length_units: "um"
  angular_units: "degrees"
}
data {
  shape {
    x: 128
    y: 128
  }
}

2025-07-24 16:58:37,260 | afspm.io.control.router | DEBUG:350 | scheduler: Sending reply to experiment: REP_NOT_IN_CONTROL, None
2025-07-24 16:58:37,260 | afspm.io.control.client | DEBUG:130 | experiment: Received reply: REP_NOT_IN_CONTROL, None
2025-07-24 16:58:37,262 | afspm.io.control.client | INFO:430 | Request failed due to not being in control. Requesting control.
2025-07-24 16:58:37,262 | afspm.io.control.client | DEBUG:294 | Sending request_ctrl with problem: EP_NONE
2025-07-24 16:58:37,428 | afspm.io.control.router | DEBUG:343 | scheduler: Message received from client experiment: REQ_REQUEST_CTRL, 0
2025-07-24 16:58:37,428 | afspm.io.control.router | INFO:152 | scheduler: experiment gaining control
2025-07-24 16:58:37,430 | afspm.io.control.router | DEBUG:350 | scheduler: Sending reply to experiment: REP_SUCCESS, None
2025-07-24 16:58:37,431 | afspm.components.microscope.scheduler | DEBUG:97 | Sending new control state: control_mode: CM_AUTOMATED
client_in_control_id: "experiment"

2025-07-24 16:58:37,431 | afspm.io.control.client | DEBUG:130 | experiment: Received reply: REP_SUCCESS, None
2025-07-24 16:58:37,431 | afspm.io.pubsub.publisher | DEBUG:76 | scheduler: Sending message ControlState
2025-07-24 16:58:37,432 | afspm.io.control.client | INFO:434 | Control received, retrying request.
2025-07-24 16:58:37,432 | afspm.io.pubsub.cache | DEBUG:242 | scheduler: Sending message ControlState
2025-07-24 16:58:37,432 | afspm.io.control.client | DEBUG:242 | Sending set_scan_params with: spatial {
  roi {
    top_left {
      x: 0
      y: 0
    }
    size {
      x: 5
      y: 5
    }
  }
  length_units: "um"
  angular_units: "degrees"
}
data {
  shape {
    x: 128
    y: 128
  }
}

2025-07-24 16:58:37,433 | afspm.io.pubsub.subscriber | DEBUG:212 | ui: Message received ControlState
2025-07-24 16:58:37,433 | afspm.io.pubsub.subscriber | DEBUG:212 | metadata: Message received ControlState
2025-07-24 16:58:37,529 | afspm.io.pubsub.subscriber | DEBUG:212 | rescanner: Message received ControlState
2025-07-24 16:58:37,599 | afspm.io.control.router | DEBUG:343 | scheduler: Message received from client experiment: REQ_SET_SCAN_PARAMS, spatial {
  roi {
    top_left {
      x: 0
      y: 0
    }
    size {
      x: 5
      y: 5
    }
  }
  length_units: "um"
  angular_units: "degrees"
}
data {
  shape {
    x: 128
    y: 128
  }
}

2025-07-24 16:58:37,600 | afspm.io.control.router | DEBUG:250 | scheduler: Handling send request: REQ_SET_SCAN_PARAMS, spatial {
  roi {
    top_left {
      x: 0
      y: 0
    }
    size {
      x: 5
      y: 5
    }
  }
  length_units: "um"
  angular_units: "degrees"
}
data {
  shape {
    x: 128
    y: 128
  }
}

2025-07-24 16:58:37,749 | afspm.io.pubsub.subscriber | DEBUG:212 | translator: Message received ControlState
2025-07-24 16:58:37,750 | afspm.io.control.server | DEBUG:69 | translator: Message received: REQ_SET_SCAN_PARAMS, spatial {
  roi {
    top_left {
      x: 0
      y: 0
    }
    size {
      x: 5
      y: 5
    }
  }
  length_units: "um"
  angular_units: "degrees"
}
data {
  shape {
    x: 128
    y: 128
  }
}

2025-07-24 16:58:38,020 | afspm.components.microscope.translator | INFO:616 | New scope state SS_MOVING, sending out.
2025-07-24 16:58:38,021 | afspm.io.pubsub.publisher | DEBUG:76 | translator: Sending message ScopeStateMsg
2025-07-24 16:58:38,021 | afspm.io.control.server | DEBUG:88 | translator: Sending reply: REP_SUCCESS, None
2025-07-24 16:58:38,022 | afspm.io.control.router | DEBUG:350 | scheduler: Sending reply to experiment: REP_SUCCESS, None
2025-07-24 16:58:38,024 | afspm.io.control.client | DEBUG:130 | experiment: Received reply: REP_SUCCESS, None
2025-07-24 16:58:38,125 | afspm.io.pubsub.subscriber | DEBUG:212 | experiment: Message received ControlState
2025-07-24 16:58:38,129 | afspm.io.pubsub.publisher | DEBUG:76 | scheduler: Sending message ScopeStateMsg
2025-07-24 16:58:38,129 | afspm.io.pubsub.cache | DEBUG:242 | scheduler: Sending message ScopeStateMsg
2025-07-24 16:58:38,134 | afspm.io.pubsub.subscriber | DEBUG:212 | rescanner: Message received ScopeStateMsg
2025-07-24 16:58:38,135 | afspm.components.scan.handler | DEBUG:170 | rescanner: Received new scope state: SS_MOVING
2025-07-24 16:58:38,135 | afspm.components.scan.handler | DEBUG:224 | rescanner: Not performing scanning logic because ScopeState undefined or problem not in problems set.
2025-07-24 16:58:38,213 | afspm.io.pubsub.subscriber | DEBUG:212 | metadata: Message received ScopeStateMsg
2025-07-24 16:58:38,222 | afspm.io.pubsub.subscriber | DEBUG:212 | ui: Message received ScopeStateMsg
2025-07-24 16:58:38,227 | afspm.io.pubsub.subscriber | DEBUG:212 | experiment: Message received ScopeStateMsg
2025-07-24 16:58:38,227 | afspm.components.scan.handler | DEBUG:170 | experiment: Received new scope state: SS_MOVING
2025-07-24 16:58:38,548 | afspm.components.microscope.translator | INFO:502 | New scope state SS_FREE, sending out.
2025-07-24 16:58:38,548 | afspm.io.pubsub.publisher | DEBUG:76 | translator: Sending message ScopeStateMsg
2025-07-24 16:58:38,549 | afspm.io.pubsub.publisher | DEBUG:76 | scheduler: Sending message ScopeStateMsg
2025-07-24 16:58:38,549 | afspm.io.pubsub.cache | DEBUG:242 | scheduler: Sending message ScopeStateMsg
2025-07-24 16:58:38,550 | afspm.io.pubsub.subscriber | DEBUG:212 | ui: Message received ScopeStateMsg
2025-07-24 16:58:38,555 | afspm.io.pubsub.subscriber | DEBUG:212 | rescanner: Message received ScopeStateMsg
2025-07-24 16:58:38,556 | afspm.components.scan.handler | DEBUG:170 | rescanner: Received new scope state: SS_FREE
2025-07-24 16:58:38,556 | afspm.components.scan.handler | INFO:202 | rescanner: Finished moving, will request collection.
2025-07-24 16:58:38,556 | afspm.components.scan.handler | DEBUG:224 | rescanner: Not performing scanning logic because ScopeState undefined or problem not in problems set.
2025-07-24 16:58:38,632 | afspm.io.pubsub.subscriber | DEBUG:212 | metadata: Message received ScopeStateMsg
2025-07-24 16:58:38,647 | afspm.io.pubsub.subscriber | DEBUG:212 | experiment: Message received ScopeStateMsg
2025-07-24 16:58:38,647 | afspm.components.scan.handler | DEBUG:170 | experiment: Received new scope state: SS_FREE
2025-07-24 16:58:38,647 | afspm.components.scan.handler | INFO:202 | experiment: Finished moving, will request collection.
2025-07-24 16:58:38,647 | afspm.components.scan.handler | INFO:234 | experiment: In state SS_FREE, wanting state SS_SCANNING.
2025-07-24 16:58:38,647 | afspm.io.control.client | DEBUG:194 | Sending start-scan request.
2025-07-24 16:58:38,649 | afspm.io.pubsub.subscriber | DEBUG:212 | translator: Message received ScopeStateMsg
2025-07-24 16:58:38,649 | afspm.io.pubsub.subscriber | DEBUG:212 | translator: Message received ScopeStateMsg
2025-07-24 16:58:38,782 | afspm.io.control.router | DEBUG:343 | scheduler: Message received from client experiment: REQ_ACTION, action: "start-scan"

2025-07-24 16:58:38,783 | afspm.io.control.router | DEBUG:250 | scheduler: Handling send request: REQ_ACTION, action: "start-scan"

2025-07-24 16:58:39,387 | afspm.io.control.server | DEBUG:69 | translator: Message received: REQ_ACTION, action: "start-scan"

2025-07-24 16:58:40,353 | afspm.io.control.server | DEBUG:88 | translator: Sending reply: REP_SUCCESS, None
2025-07-24 16:58:40,354 | afspm.io.control.router | DEBUG:350 | scheduler: Sending reply to experiment: REP_SUCCESS, None
2025-07-24 16:58:40,354 | afspm.io.control.client | DEBUG:130 | experiment: Received reply: REP_SUCCESS, None
2025-07-24 16:58:41,023 | afspm.components.microscope.translator | INFO:502 | New scope state SS_SCANNING, sending out.
2025-07-24 16:58:41,023 | afspm.io.pubsub.publisher | DEBUG:76 | translator: Sending message ScopeStateMsg
2025-07-24 16:58:41,160 | afspm.io.pubsub.publisher | DEBUG:76 | scheduler: Sending message ScopeStateMsg
2025-07-24 16:58:41,160 | afspm.io.pubsub.cache | DEBUG:242 | scheduler: Sending message ScopeStateMsg
2025-07-24 16:58:41,160 | afspm.io.pubsub.subscriber | DEBUG:212 | rescanner: Message received ScopeStateMsg
2025-07-24 16:58:41,161 | afspm.io.pubsub.subscriber | DEBUG:212 | experiment: Message received ScopeStateMsg
2025-07-24 16:58:41,161 | afspm.io.pubsub.subscriber | DEBUG:212 | translator: Message received ScopeStateMsg
2025-07-24 16:58:41,161 | afspm.components.scan.handler | DEBUG:170 | rescanner: Received new scope state: SS_SCANNING
2025-07-24 16:58:41,161 | afspm.components.scan.handler | DEBUG:170 | experiment: Received new scope state: SS_SCANNING
2025-07-24 16:58:41,161 | afspm.components.scan.handler | DEBUG:224 | rescanner: Not performing scanning logic because ScopeState undefined or problem not in problems set.
2025-07-24 16:58:41,168 | afspm.io.pubsub.subscriber | DEBUG:212 | metadata: Message received ScopeStateMsg
2025-07-24 16:58:41,239 | afspm.io.pubsub.subscriber | DEBUG:212 | ui: Message received ScopeStateMsg
2025-07-24 17:00:49,844 | afspm.components.microscope.translators.asylum.translator | DEBUG:350 | Getting datasets from C:/Users/Asylum User/Documents/Asylum Research Data/250724\Image0000.ibw (each dataset is a channel).
2025-07-24 17:00:49,924 | afspm.components.microscope.translator | INFO:536 | New scans, sending out.
2025-07-24 17:00:49,924 | afspm.io.pubsub.publisher | DEBUG:76 | translator: Sending message Scan2d
2025-07-24 17:00:49,924 | afspm.io.pubsub.publisher | DEBUG:76 | translator: Sending message Scan2d
2025-07-24 17:00:49,925 | afspm.io.pubsub.publisher | DEBUG:76 | translator: Sending message Scan2d
2025-07-24 17:00:49,925 | afspm.io.pubsub.publisher | DEBUG:76 | translator: Sending message Scan2d
2025-07-24 17:00:50,011 | afspm.io.pubsub.cache | DEBUG:242 | scheduler: Sending message Scan2d_0.0_HeightRetrace
2025-07-24 17:00:50,014 | afspm.io.pubsub.subscriber | DEBUG:212 | metadata: Message received Scan2d_0.0_HeightRetrace
2025-07-24 17:00:50,014 | afspm.io.pubsub.subscriber | DEBUG:212 | experiment: Message received Scan2d_0.0_HeightRetrace
2025-07-24 17:00:50,029 | afspm.io.pubsub.subscriber | DEBUG:212 | ui: Message received Scan2d_0.0_HeightRetrace
2025-07-24 17:00:50,183 | afspm.io.pubsub.cache | DEBUG:242 | scheduler: Sending message Scan2d_0.0_AmplitudeRetrace
2025-07-24 17:00:50,185 | afspm.io.pubsub.subscriber | DEBUG:212 | ui: Message received Scan2d_0.0_AmplitudeRetrace
2025-07-24 17:00:50,270 | afspm.io.pubsub.subscriber | DEBUG:212 | metadata: Message received Scan2d_0.0_AmplitudeRetrace
2025-07-24 17:00:50,270 | afspm.io.pubsub.subscriber | DEBUG:212 | experiment: Message received Scan2d_0.0_AmplitudeRetrace
2025-07-24 17:00:50,349 | afspm.io.pubsub.cache | DEBUG:242 | scheduler: Sending message Scan2d_0.0_PhaseRetrace
2025-07-24 17:00:50,350 | afspm.io.pubsub.subscriber | DEBUG:212 | ui: Message received Scan2d_0.0_PhaseRetrace
2025-07-24 17:00:50,371 | afspm.io.pubsub.subscriber | DEBUG:212 | experiment: Message received Scan2d_0.0_PhaseRetrace
2025-07-24 17:00:50,403 | afspm.components.microscope.translator | INFO:502 | New scope state SS_FREE, sending out.
2025-07-24 17:00:50,404 | afspm.io.pubsub.publisher | DEBUG:76 | translator: Sending message ScopeStateMsg
2025-07-24 17:00:50,504 | afspm.io.pubsub.subscriber | DEBUG:212 | translator: Message received Scan2d_0.0_HeightRetrace
2025-07-24 17:00:50,504 | afspm.io.pubsub.subscriber | DEBUG:212 | translator: Message received Scan2d_0.0_AmplitudeRetrace
2025-07-24 17:00:50,506 | afspm.io.pubsub.subscriber | DEBUG:212 | translator: Message received Scan2d_0.0_PhaseRetrace
2025-07-24 17:00:50,506 | afspm.io.pubsub.cache | DEBUG:242 | scheduler: Sending message Scan2d_0.0_ZSensorRetrace
2025-07-24 17:00:50,507 | afspm.io.pubsub.subscriber | DEBUG:212 | ui: Message received Scan2d_0.0_ZSensorRetrace
2025-07-24 17:00:50,507 | afspm.io.pubsub.subscriber | DEBUG:212 | metadata: Message received Scan2d_0.0_ZSensorRetrace
2025-07-24 17:00:50,507 | afspm.io.pubsub.subscriber | DEBUG:212 | experiment: Message received Scan2d_0.0_ZSensorRetrace
2025-07-24 17:00:50,669 | afspm.io.pubsub.publisher | DEBUG:76 | scheduler: Sending message ScopeStateMsg
2025-07-24 17:00:50,670 | afspm.io.pubsub.cache | DEBUG:242 | scheduler: Sending message ScopeStateMsg
2025-07-24 17:00:50,670 | afspm.io.pubsub.subscriber | DEBUG:212 | rescanner: Message received ScopeStateMsg
2025-07-24 17:00:50,671 | afspm.io.pubsub.subscriber | DEBUG:212 | ui: Message received ScopeStateMsg
2025-07-24 17:00:50,671 | afspm.components.scan.handler | DEBUG:170 | rescanner: Received new scope state: SS_FREE
2025-07-24 17:00:50,671 | afspm.components.scan.handler | INFO:198 | rescanner: Finished scan, preparing next scan params.
2025-07-24 17:00:50,671 | afspm.components.scan.handler | DEBUG:224 | rescanner: Not performing scanning logic because ScopeState undefined or problem not in problems set.
2025-07-24 17:00:50,770 | afspm.io.pubsub.subscriber | DEBUG:212 | metadata: Message received ScopeStateMsg
2025-07-24 17:00:50,770 | afspm.io.pubsub.subscriber | DEBUG:212 | experiment: Message received ScopeStateMsg
2025-07-24 17:00:50,770 | afspm.components.scan.handler | DEBUG:170 | experiment: Received new scope state: SS_FREE
2025-07-24 17:00:50,771 | afspm.components.scan.handler | INFO:198 | experiment: Finished scan, preparing next scan params.
2025-07-24 17:00:50,771 | afspm.components.scan.handler | INFO:234 | experiment: In state SS_FREE, wanting state SS_MOVING.
2025-07-24 17:00:50,771 | afspm.samples.keep_scanning.experiment | DEBUG:45 | Insufficient time has passed between scans. Returning None.
2025-07-24 17:00:50,771 | afspm.components.scan.handler | DEBUG:246 | experiment: Cannot send params, because get_next_params returned None.Sleeping and retrying.
2025-07-24 17:00:51,162 | afspm.io.pubsub.subscriber | DEBUG:212 | translator: Message received Scan2d_0.0_ZSensorRetrace
2025-07-24 17:00:51,163 | afspm.io.pubsub.subscriber | DEBUG:212 | translator: Message received ScopeStateMsg
2025-07-24 17:01:50,914 | afspm.components.scan.handler | INFO:234 | experiment: In state SS_FREE, wanting state SS_MOVING.
2025-07-24 17:01:50,914 | afspm.samples.keep_scanning.experiment | DEBUG:45 | Insufficient time has passed between scans. Returning None.
2025-07-24 17:01:50,914 | afspm.components.scan.handler | DEBUG:246 | experiment: Cannot send params, because get_next_params returned None.Sleeping and retrying.
2025-07-24 17:02:50,945 | afspm.components.scan.handler | INFO:234 | experiment: In state SS_FREE, wanting state SS_MOVING.
2025-07-24 17:02:50,945 | afspm.samples.keep_scanning.experiment | DEBUG:45 | Insufficient time has passed between scans. Returning None.
2025-07-24 17:02:50,946 | afspm.components.scan.handler | DEBUG:246 | experiment: Cannot send params, because get_next_params returned None.Sleeping and retrying.
2025-07-24 17:03:51,095 | afspm.components.scan.handler | INFO:234 | experiment: In state SS_FREE, wanting state SS_MOVING.
2025-07-24 17:03:51,095 | afspm.samples.keep_scanning.experiment | DEBUG:45 | Insufficient time has passed between scans. Returning None.
2025-07-24 17:03:51,095 | afspm.components.scan.handler | DEBUG:246 | experiment: Cannot send params, because get_next_params returned None.Sleeping and retrying.
2025-07-24 17:04:51,167 | afspm.components.scan.handler | INFO:234 | experiment: In state SS_FREE, wanting state SS_MOVING.
2025-07-24 17:04:51,167 | afspm.samples.keep_scanning.experiment | DEBUG:45 | Insufficient time has passed between scans. Returning None.
2025-07-24 17:04:51,168 | afspm.components.scan.handler | DEBUG:246 | experiment: Cannot send params, because get_next_params returned None.Sleeping and retrying.
2025-07-24 17:05:51,236 | afspm.components.scan.handler | INFO:234 | experiment: In state SS_FREE, wanting state SS_MOVING.
2025-07-24 17:05:51,236 | afspm.samples.keep_scanning.experiment | DEBUG:45 | Insufficient time has passed between scans. Returning None.
2025-07-24 17:05:51,237 | afspm.components.scan.handler | DEBUG:246 | experiment: Cannot send params, because get_next_params returned None.Sleeping and retrying.
2025-07-24 17:06:51,365 | afspm.components.scan.handler | INFO:234 | experiment: In state SS_FREE, wanting state SS_MOVING.
2025-07-24 17:06:51,365 | afspm.samples.keep_scanning.experiment | DEBUG:45 | Insufficient time has passed between scans. Returning None.
2025-07-24 17:06:51,366 | afspm.components.scan.handler | DEBUG:246 | experiment: Cannot send params, because get_next_params returned None.Sleeping and retrying.
2025-07-24 17:07:51,390 | afspm.components.scan.handler | INFO:234 | experiment: In state SS_FREE, wanting state SS_MOVING.
2025-07-24 17:07:51,390 | afspm.samples.keep_scanning.experiment | DEBUG:45 | Insufficient time has passed between scans. Returning None.
2025-07-24 17:07:51,392 | afspm.components.scan.handler | DEBUG:246 | experiment: Cannot send params, because get_next_params returned None.Sleeping and retrying.
2025-07-24 17:08:51,498 | afspm.components.scan.handler | INFO:234 | experiment: In state SS_FREE, wanting state SS_MOVING.
2025-07-24 17:08:51,498 | afspm.samples.keep_scanning.experiment | DEBUG:45 | Insufficient time has passed between scans. Returning None.
2025-07-24 17:08:51,499 | afspm.components.scan.handler | DEBUG:246 | experiment: Cannot send params, because get_next_params returned None.Sleeping and retrying.
2025-07-24 17:09:51,542 | afspm.components.scan.handler | INFO:234 | experiment: In state SS_FREE, wanting state SS_MOVING.
2025-07-24 17:09:51,542 | afspm.samples.keep_scanning.experiment | DEBUG:45 | Insufficient time has passed between scans. Returning None.
2025-07-24 17:09:51,543 | afspm.components.scan.handler | DEBUG:246 | experiment: Cannot send params, because get_next_params returned None.Sleeping and retrying.
2025-07-24 17:10:51,643 | afspm.components.scan.handler | INFO:234 | experiment: In state SS_FREE, wanting state SS_MOVING.
2025-07-24 17:10:51,644 | afspm.samples.keep_scanning.experiment | DEBUG:45 | Insufficient time has passed between scans. Returning None.
2025-07-24 17:10:51,644 | afspm.components.scan.handler | DEBUG:246 | experiment: Cannot send params, because get_next_params returned None.Sleeping and retrying.
2025-07-24 17:11:51,690 | afspm.components.scan.handler | INFO:234 | experiment: In state SS_FREE, wanting state SS_MOVING.
2025-07-24 17:11:51,690 | afspm.samples.keep_scanning.experiment | DEBUG:45 | Insufficient time has passed between scans. Returning None.
2025-07-24 17:11:51,691 | afspm.components.scan.handler | DEBUG:246 | experiment: Cannot send params, because get_next_params returned None.Sleeping and retrying.
2025-07-24 17:12:51,847 | afspm.components.scan.handler | INFO:234 | experiment: In state SS_FREE, wanting state SS_MOVING.
2025-07-24 17:12:51,847 | afspm.samples.keep_scanning.experiment | DEBUG:45 | Insufficient time has passed between scans. Returning None.
2025-07-24 17:12:51,848 | afspm.components.scan.handler | DEBUG:246 | experiment: Cannot send params, because get_next_params returned None.Sleeping and retrying.
2025-07-24 17:13:51,870 | afspm.components.scan.handler | INFO:234 | experiment: In state SS_FREE, wanting state SS_MOVING.
2025-07-24 17:13:51,870 | afspm.samples.keep_scanning.experiment | DEBUG:49 | Sending out old scan params to keep scanning.
2025-07-24 17:13:51,870 | afspm.io.control.client | DEBUG:242 | Sending set_scan_params with: spatial {
  roi {
    top_left {
      x: 0
      y: 0
    }
    size {
      x: 5
      y: 5
    }
  }
  length_units: "um"
  angular_units: "degrees"
}
data {
  shape {
    x: 128
    y: 128
  }
}

2025-07-24 17:13:51,963 | afspm.io.control.router | DEBUG:343 | scheduler: Message received from client experiment: REQ_SET_SCAN_PARAMS, spatial {
  roi {
    top_left {
      x: 0
      y: 0
    }
    size {
      x: 5
      y: 5
    }
  }
  length_units: "um"
  angular_units: "degrees"
}
data {
  shape {
    x: 128
    y: 128
  }
}

2025-07-24 17:13:51,964 | afspm.io.control.router | DEBUG:250 | scheduler: Handling send request: REQ_SET_SCAN_PARAMS, spatial {
  roi {
    top_left {
      x: 0
      y: 0
    }
    size {
      x: 5
      y: 5
    }
  }
  length_units: "um"
  angular_units: "degrees"
}
data {
  shape {
    x: 128
    y: 128
  }
}

2025-07-24 17:13:52,578 | afspm.io.control.server | DEBUG:69 | translator: Message received: REQ_SET_SCAN_PARAMS, spatial {
  roi {
    top_left {
      x: 0
      y: 0
    }
    size {
      x: 5
      y: 5
    }
  }
  length_units: "um"
  angular_units: "degrees"
}
data {
  shape {
    x: 128
    y: 128
  }
}

2025-07-24 17:13:52,860 | afspm.components.microscope.translator | INFO:616 | New scope state SS_MOVING, sending out.
2025-07-24 17:13:52,860 | afspm.io.pubsub.publisher | DEBUG:76 | translator: Sending message ScopeStateMsg
2025-07-24 17:13:52,861 | afspm.io.control.server | DEBUG:88 | translator: Sending reply: REP_SUCCESS, None
2025-07-24 17:13:52,861 | afspm.io.control.router | DEBUG:350 | scheduler: Sending reply to experiment: REP_SUCCESS, None
2025-07-24 17:13:52,862 | afspm.io.control.client | DEBUG:130 | experiment: Received reply: REP_SUCCESS, None
2025-07-24 17:13:52,967 | afspm.io.pubsub.publisher | DEBUG:76 | scheduler: Sending message ScopeStateMsg
2025-07-24 17:13:52,968 | afspm.io.pubsub.cache | DEBUG:242 | scheduler: Sending message ScopeStateMsg
2025-07-24 17:13:52,968 | afspm.io.pubsub.subscriber | DEBUG:212 | rescanner: Message received ScopeStateMsg
2025-07-24 17:13:52,969 | afspm.components.scan.handler | DEBUG:170 | rescanner: Received new scope state: SS_MOVING
2025-07-24 17:13:52,970 | afspm.components.scan.handler | DEBUG:224 | rescanner: Not performing scanning logic because ScopeState undefined or problem not in problems set.
2025-07-24 17:13:52,970 | afspm.io.pubsub.subscriber | DEBUG:212 | experiment: Message received ScopeStateMsg
2025-07-24 17:13:52,971 | afspm.components.scan.handler | DEBUG:170 | experiment: Received new scope state: SS_MOVING
2025-07-24 17:13:52,973 | afspm.io.pubsub.subscriber | DEBUG:212 | metadata: Message received ScopeStateMsg
2025-07-24 17:13:53,060 | afspm.io.pubsub.subscriber | DEBUG:212 | ui: Message received ScopeStateMsg
2025-07-24 17:13:53,388 | afspm.components.microscope.translator | INFO:502 | New scope state SS_FREE, sending out.
2025-07-24 17:13:53,388 | afspm.io.pubsub.publisher | DEBUG:76 | translator: Sending message ScopeStateMsg
2025-07-24 17:13:53,388 | afspm.io.pubsub.publisher | DEBUG:76 | scheduler: Sending message ScopeStateMsg
2025-07-24 17:13:53,389 | afspm.io.pubsub.cache | DEBUG:242 | scheduler: Sending message ScopeStateMsg
2025-07-24 17:13:53,389 | afspm.io.pubsub.subscriber | DEBUG:212 | rescanner: Message received ScopeStateMsg
2025-07-24 17:13:53,389 | afspm.io.pubsub.subscriber | DEBUG:212 | ui: Message received ScopeStateMsg
ateMsg
2025-07-24 17:13:53,389 | afspm.components.scan.handler | DEBUG:170 | rescanner: Received new scope state: SS_FREE
2025-07-24 17:13:53,389 | afspm.components.scan.handler | INFO:202 | rescanner: Finished moving, will request collection.
2025-07-24 17:13:53,389 | afspm.components.scan.handler | DEBUG:170 | experiment: Received new scope state: SS_FREE
2025-07-24 17:13:53,389 | afspm.components.scan.handler | INFO:202 | experiment: Finished moving, will request collection.
2025-07-24 17:13:53,389 | afspm.components.scan.handler | DEBUG:224 | rescanner: Not performing scanning logic because ScopeState undefined or problem not in problems set.
2025-07-24 17:13:53,389 | afspm.components.scan.handler | INFO:234 | experiment: In state SS_FREE, wanting state SS_SCANNING.
2025-07-24 17:13:53,391 | afspm.io.control.client | DEBUG:194 | Sending start-scan request.
2025-07-24 17:13:53,391 | afspm.io.control.router | DEBUG:343 | scheduler: Message received from client experiment: REQ_ACTION, action: "start-scan"

2025-07-24 17:13:53,391 | afspm.io.control.router | DEBUG:250 | scheduler: Handling send request: REQ_ACTION, action: "start-scan"

2025-07-24 17:13:53,393 | afspm.io.pubsub.subscriber | DEBUG:212 | metadata: Message received ScopeStateMsg
2025-07-24 17:13:53,489 | afspm.io.pubsub.subscriber | DEBUG:212 | translator: Message received ScopeStateMsg
2025-07-24 17:13:53,489 | afspm.io.pubsub.subscriber | DEBUG:212 | translator: Message received ScopeStateMsg
2025-07-24 17:13:53,490 | afspm.io.control.server | DEBUG:69 | translator: Message received: REQ_ACTION, action: "start-scan"

2025-07-24 17:13:54,450 | afspm.io.control.server | DEBUG:88 | translator: Sending reply: REP_SUCCESS, None
2025-07-24 17:13:54,452 | afspm.io.control.router | DEBUG:350 | scheduler: Sending reply to experiment: REP_SUCCESS, None
2025-07-24 17:13:54,452 | afspm.io.control.client | DEBUG:130 | experiment: Received reply: REP_SUCCESS, None
2025-07-24 17:13:55,148 | afspm.components.microscope.translator | INFO:502 | New scope state SS_SCANNING, sending out.
2025-07-24 17:13:55,149 | afspm.io.pubsub.publisher | DEBUG:76 | translator: Sending message ScopeStateMsg
2025-07-24 17:13:55,266 | afspm.io.pubsub.publisher | DEBUG:76 | scheduler: Sending message ScopeStateMsg
2025-07-24 17:13:55,267 | afspm.io.pubsub.cache | DEBUG:242 | scheduler: Sending message ScopeStateMsg
2025-07-24 17:13:55,267 | afspm.io.pubsub.subscriber | DEBUG:212 | translator: Message received ScopeStateMsg
2025-07-24 17:13:55,267 | afspm.io.pubsub.subscriber | DEBUG:212 | ui: Message received ScopeStateMsg
2025-07-24 17:13:55,267 | afspm.io.pubsub.subscriber | DEBUG:212 | experiment: Message received ScopeStateMsg
2025-07-24 17:13:55,267 | afspm.io.pubsub.subscriber | DEBUG:212 | metadata: Message received ScopeStateMsg
2025-07-24 17:13:55,269 | afspm.components.scan.handler | DEBUG:170 | experiment: Received new scope state: SS_SCANNING
2025-07-24 17:13:55,354 | afspm.io.pubsub.subscriber | DEBUG:212 | rescanner: Message received ScopeStateMsg
2025-07-24 17:13:55,354 | afspm.components.scan.handler | DEBUG:170 | rescanner: Received new scope state: SS_SCANNING
2025-07-24 17:13:55,354 | afspm.components.scan.handler | DEBUG:224 | rescanner: Not performing scanning logic because ScopeState undefined or problem not in problems set.
2025-07-24 17:16:04,375 | afspm.components.microscope.translators.asylum.translator | DEBUG:350 | Getting datasets from C:/Users/Asylum User/Documents/Asylum Research Data/250724\Image0001.ibw (each dataset is a channel).
2025-07-24 17:16:04,398 | afspm.components.microscope.translator | INFO:536 | New scans, sending out.
2025-07-24 17:16:04,398 | afspm.io.pubsub.publisher | DEBUG:76 | translator: Sending message Scan2d
2025-07-24 17:16:04,398 | afspm.io.pubsub.publisher | DEBUG:76 | translator: Sending message Scan2d
2025-07-24 17:16:04,399 | afspm.io.pubsub.publisher | DEBUG:76 | translator: Sending message Scan2d
2025-07-24 17:16:04,399 | afspm.io.pubsub.publisher | DEBUG:76 | translator: Sending message Scan2d
2025-07-24 17:16:04,469 | afspm.components.drift.drift | DEBUG:331 | # keypoints L: 156, R: 146
2025-07-24 17:16:04,469 | afspm.components.drift.drift | DEBUG:333 | # descriptors L: 156, R: 146
2025-07-24 17:16:04,472 | afspm.components.drift.drift | DEBUG:459 | Drift estimate fitting score (normalized): 0.0013149676485677496
2025-07-24 17:16:04,507 | afspm.components.drift.scheduler | DEBUG:673 | The PCS-to-SCS correction vector has changed: [-3.66233291e-08  2.44155527e-09] m.
2025-07-24 17:16:04,507 | afspm.components.drift.scheduler | DEBUG:676 | With corr rate: [-4.00655334e-11  2.67103556e-12] m / s.
2025-07-24 17:16:04,509 | afspm.io.pubsub.cache | DEBUG:242 | scheduler: Sending message Scan2d_0.0_HeightRetrace
2025-07-24 17:16:04,510 | afspm.io.pubsub.subscriber | DEBUG:212 | experiment: Message received Scan2d_0.0_HeightRetrace
2025-07-24 17:16:04,510 | afspm.io.pubsub.subscriber | DEBUG:212 | ui: Message received Scan2d_0.0_HeightRetrace
2025-07-24 17:16:04,510 | afspm.io.pubsub.subscriber | DEBUG:212 | metadata: Message received Scan2d_0.0_HeightRetrace
2025-07-24 17:16:04,782 | afspm.io.pubsub.cache | DEBUG:242 | scheduler: Sending message Scan2d_0.0_AmplitudeRetrace
2025-07-24 17:16:04,783 | afspm.io.pubsub.subscriber | DEBUG:212 | experiment: Message received Scan2d_0.0_AmplitudeRetrace
2025-07-24 17:16:04,793 | afspm.io.pubsub.subscriber | DEBUG:212 | ui: Message received Scan2d_0.0_AmplitudeRetrace
2025-07-24 17:16:04,872 | afspm.components.microscope.translator | INFO:502 | New scope state SS_FREE, sending out.
2025-07-24 17:16:04,872 | afspm.io.pubsub.publisher | DEBUG:76 | translator: Sending message ScopeStateMsg
2025-07-24 17:16:04,972 | afspm.io.pubsub.subscriber | DEBUG:212 | translator: Message received Scan2d_0.0_HeightRetrace
2025-07-24 17:16:04,972 | afspm.io.pubsub.subscriber | DEBUG:212 | translator: Message received Scan2d_0.0_AmplitudeRetrace
2025-07-24 17:16:05,027 | afspm.io.pubsub.cache | DEBUG:242 | scheduler: Sending message Scan2d_0.0_PhaseRetrace
2025-07-24 17:16:05,051 | afspm.io.pubsub.subscriber | DEBUG:212 | metadata: Message received Scan2d_0.0_PhaseRetrace

2025-07-24 17:16:05,074 | afspm.io.pubsub.subscriber | DEBUG:212 | ui: Message received Scan2d_0.0_PhaseRetrace
2025-07-24 17:16:05,280 | afspm.io.pubsub.cache | DEBUG:242 | scheduler: Sending message Scan2d_0.0_ZSensorRetrace
2025-07-24 17:16:05,314 | afspm.io.pubsub.subscriber | DEBUG:212 | experiment: Message received Scan2d_0.0_ZSensorRetrace
2025-07-24 17:16:05,315 | afspm.io.pubsub.subscriber | DEBUG:212 | metadata: Message received Scan2d_0.0_ZSensorRetrace
2025-07-24 17:16:05,353 | afspm.io.pubsub.subscriber | DEBUG:212 | ui: Message received Scan2d_0.0_ZSensorRetrace
2025-07-24 17:16:05,524 | afspm.io.pubsub.publisher | DEBUG:76 | scheduler: Sending message ScopeStateMsg
2025-07-24 17:16:05,525 | afspm.io.pubsub.cache | DEBUG:242 | scheduler: Sending message ScopeStateMsg
2025-07-24 17:16:05,527 | afspm.io.pubsub.subscriber | DEBUG:212 | ui: Message received ScopeStateMsg
2025-07-24 17:16:05,564 | afspm.io.pubsub.subscriber | DEBUG:212 | rescanner: Message received ScopeStateMsg
2025-07-24 17:16:05,565 | afspm.components.scan.handler | DEBUG:170 | rescanner: Received new scope state: SS_FREE
2025-07-24 17:16:05,565 | afspm.components.scan.handler | INFO:198 | rescanner: Finished scan, preparing next scan params.
2025-07-24 17:16:05,565 | afspm.components.scan.handler | DEBUG:224 | rescanner: Not performing scanning logic because ScopeState undefined or problem not in problems set.
2025-07-24 17:16:05,580 | afspm.io.pubsub.subscriber | DEBUG:212 | metadata: Message received ScopeStateMsg

2025-07-24 17:16:05,580 | afspm.components.scan.handler | DEBUG:170 | experiment: Received new scope state: SS_FREE
2025-07-24 17:16:05,580 | afspm.components.scan.handler | INFO:198 | experiment: Finished scan, preparing next scan params.
2025-07-24 17:16:05,581 | afspm.components.scan.handler | INFO:234 | experiment: In state SS_FREE, wanting state SS_MOVING.
2025-07-24 17:16:05,581 | afspm.samples.keep_scanning.experiment | DEBUG:45 | Insufficient time has passed between scans. Returning None.
2025-07-24 17:16:05,582 | afspm.components.scan.handler | DEBUG:246 | experiment: Cannot send params, because get_next_params returned None.Sleeping and retrying.
2025-07-24 17:16:05,690 | afspm.io.pubsub.subscriber | DEBUG:212 | translator: Message received Scan2d_0.0_PhaseRetrace
2025-07-24 17:16:05,690 | afspm.io.pubsub.subscriber | DEBUG:212 | translator: Message received Scan2d_0.0_ZSensorRetrace
2025-07-24 17:16:05,690 | afspm.io.pubsub.subscriber | DEBUG:212 | translator: Message received ScopeStateMsg
2025-07-24 17:17:05,707 | afspm.components.scan.handler | INFO:234 | experiment: In state SS_FREE, wanting state SS_MOVING.
2025-07-24 17:17:05,707 | afspm.samples.keep_scanning.experiment | DEBUG:45 | Insufficient time has passed between scans. Returning None.
2025-07-24 17:17:05,707 | afspm.components.scan.handler | DEBUG:246 | experiment: Cannot send params, because get_next_params returned None.Sleeping and retrying.
2025-07-24 17:18:05,794 | afspm.components.scan.handler | INFO:234 | experiment: In state SS_FREE, wanting state SS_MOVING.
2025-07-24 17:18:05,794 | afspm.samples.keep_scanning.experiment | DEBUG:45 | Insufficient time has passed between scans. Returning None.
2025-07-24 17:18:05,794 | afspm.components.scan.handler | DEBUG:246 | experiment: Cannot send params, because get_next_params returned None.Sleeping and retrying.
2025-07-24 17:19:05,839 | afspm.components.scan.handler | INFO:234 | experiment: In state SS_FREE, wanting state SS_MOVING.
2025-07-24 17:19:05,839 | afspm.samples.keep_scanning.experiment | DEBUG:45 | Insufficient time has passed between scans. Returning None.
2025-07-24 17:19:05,839 | afspm.components.scan.handler | DEBUG:246 | experiment: Cannot send params, because get_next_params returned None.Sleeping and retrying.
2025-07-24 17:20:05,981 | afspm.components.scan.handler | INFO:234 | experiment: In state SS_FREE, wanting state SS_MOVING.
2025-07-24 17:20:05,981 | afspm.samples.keep_scanning.experiment | DEBUG:45 | Insufficient time has passed between scans. Returning None.
2025-07-24 17:20:05,982 | afspm.components.scan.handler | DEBUG:246 | experiment: Cannot send params, because get_next_params returned None.Sleeping and retrying.
2025-07-24 17:21:06,093 | afspm.components.scan.handler | INFO:234 | experiment: In state SS_FREE, wanting state SS_MOVING.
2025-07-24 17:21:06,093 | afspm.samples.keep_scanning.experiment | DEBUG:45 | Insufficient time has passed between scans. Returning None.
2025-07-24 17:21:06,093 | afspm.components.scan.handler | DEBUG:246 | experiment: Cannot send params, because get_next_params returned None.Sleeping and retrying.
2025-07-24 17:22:06,257 | afspm.components.scan.handler | INFO:234 | experiment: In state SS_FREE, wanting state SS_MOVING.
2025-07-24 17:22:06,257 | afspm.samples.keep_scanning.experiment | DEBUG:45 | Insufficient time has passed between scans. Returning None.
2025-07-24 17:22:06,257 | afspm.components.scan.handler | DEBUG:246 | experiment: Cannot send params, because get_next_params returned None.Sleeping and retrying.
2025-07-24 17:23:06,336 | afspm.components.scan.handler | INFO:234 | experiment: In state SS_FREE, wanting state SS_MOVING.
2025-07-24 17:23:06,336 | afspm.samples.keep_scanning.experiment | DEBUG:45 | Insufficient time has passed between scans. Returning None.
2025-07-24 17:23:06,336 | afspm.components.scan.handler | DEBUG:246 | experiment: Cannot send params, because get_next_params returned None.Sleeping and retrying.
2025-07-24 17:24:06,428 | afspm.components.scan.handler | INFO:234 | experiment: In state SS_FREE, wanting state SS_MOVING.
2025-07-24 17:24:06,428 | afspm.samples.keep_scanning.experiment | DEBUG:45 | Insufficient time has passed between scans. Returning None.
2025-07-24 17:24:06,428 | afspm.components.scan.handler | DEBUG:246 | experiment: Cannot send params, because get_next_params returned None.Sleeping and retrying.
2025-07-24 17:25:06,433 | afspm.components.scan.handler | INFO:234 | experiment: In state SS_FREE, wanting state SS_MOVING.
2025-07-24 17:25:06,434 | afspm.samples.keep_scanning.experiment | DEBUG:45 | Insufficient time has passed between scans. Returning None.
2025-07-24 17:25:06,434 | afspm.components.scan.handler | DEBUG:246 | experiment: Cannot send params, because get_next_params returned None.Sleeping and retrying.
2025-07-24 17:26:06,476 | afspm.components.scan.handler | INFO:234 | experiment: In state SS_FREE, wanting state SS_MOVING.
2025-07-24 17:26:06,476 | afspm.samples.keep_scanning.experiment | DEBUG:45 | Insufficient time has passed between scans. Returning None.
2025-07-24 17:26:06,477 | afspm.components.scan.handler | DEBUG:246 | experiment: Cannot send params, because get_next_params returned None.Sleeping and retrying.
2025-07-24 17:27:06,612 | afspm.components.scan.handler | INFO:234 | experiment: In state SS_FREE, wanting state SS_MOVING.
2025-07-24 17:27:06,612 | afspm.samples.keep_scanning.experiment | DEBUG:45 | Insufficient time has passed between scans. Returning None.
2025-07-24 17:27:06,613 | afspm.components.scan.handler | DEBUG:246 | experiment: Cannot send params, because get_next_params returned None.Sleeping and retrying.
2025-07-24 17:28:06,654 | afspm.components.scan.handler | INFO:234 | experiment: In state SS_FREE, wanting state SS_MOVING.
2025-07-24 17:28:06,654 | afspm.samples.keep_scanning.experiment | DEBUG:45 | Insufficient time has passed between scans. Returning None.
2025-07-24 17:28:06,654 | afspm.components.scan.handler | DEBUG:246 | experiment: Cannot send params, because get_next_params returned None.Sleeping and retrying.
2025-07-24 17:29:06,755 | afspm.components.scan.handler | INFO:234 | experiment: In state SS_FREE, wanting state SS_MOVING.
2025-07-24 17:29:06,755 | afspm.samples.keep_scanning.experiment | DEBUG:49 | Sending out old scan params to keep scanning.
2025-07-24 17:29:06,755 | afspm.io.control.client | DEBUG:242 | Sending set_scan_params with: spatial {
  roi {
    top_left {
      x: 0
      y: 0
    }
    size {
      x: 5
      y: 5
    }
  }
  length_units: "um"
  angular_units: "degrees"
}
data {
  shape {
    x: 128
    y: 128
  }
}

2025-07-24 17:29:06,912 | afspm.io.control.router | DEBUG:343 | scheduler: Message received from client experiment: REQ_SET_SCAN_PARAMS, spatial {
  roi {
    top_left {
      x: 0
      y: 0
    }
    size {
      x: 5
      y: 5
    }
  }
  length_units: "um"
  angular_units: "degrees"
}
data {
  shape {
    x: 128
    y: 128
  }
}

2025-07-24 17:29:06,913 | afspm.io.control.router | DEBUG:250 | scheduler: Handling send request: REQ_SET_SCAN_PARAMS, spatial {
  roi {
    top_left {
      x: 0.068006414214466182
      y: -0.00453376094763108
    }
    size {
      x: 5
      y: 5
    }
  }
  length_units: "um"
  angular_units: "degrees"
}
data {
  shape {
    x: 128
    y: 128
  }
}

2025-07-24 17:29:07,083 | afspm.io.control.server | DEBUG:69 | translator: Message received: REQ_SET_SCAN_PARAMS, spatial {
  roi {
    top_left {
      x: 0.068006414214466182
      y: -0.00453376094763108
    }
    size {
      x: 5
      y: 5
    }
  }
  length_units: "um"
  angular_units: "degrees"
}
data {
  shape {
    x: 128
    y: 128
  }
}

2025-07-24 17:29:07,348 | afspm.components.microscope.translator | INFO:616 | New scope state SS_MOVING, sending out.
2025-07-24 17:29:07,348 | afspm.io.pubsub.publisher | DEBUG:76 | translator: Sending message ScopeStateMsg
2025-07-24 17:29:07,349 | afspm.io.control.server | DEBUG:88 | translator: Sending reply: REP_SUCCESS, None
2025-07-24 17:29:07,349 | afspm.io.control.router | DEBUG:350 | scheduler: Sending reply to experiment: REP_SUCCESS, None
2025-07-24 17:29:07,351 | afspm.io.control.client | DEBUG:130 | experiment: Received reply: REP_SUCCESS, None
2025-07-24 17:29:07,534 | afspm.io.pubsub.publisher | DEBUG:76 | scheduler: Sending message ScopeStateMsg
2025-07-24 17:29:07,535 | afspm.io.pubsub.cache | DEBUG:242 | scheduler: Sending message ScopeStateMsg
2025-07-24 17:29:07,536 | afspm.io.pubsub.subscriber | DEBUG:212 | ui: Message received ScopeStateMsg
2025-07-24 17:29:07,540 | afspm.io.pubsub.subscriber | DEBUG:212 | metadata: Message received ScopeStateMsg
2025-07-24 17:29:07,540 | afspm.io.pubsub.subscriber | DEBUG:212 | rescanner: Message received ScopeStateMsg
2025-07-24 17:29:07,540 | afspm.components.scan.handler | DEBUG:170 | rescanner: Received new scope state: SS_MOVING
2025-07-24 17:29:07,542 | afspm.components.scan.handler | DEBUG:224 | rescanner: Not performing scanning logic because ScopeState undefined or problem not in problems set.
2025-07-24 17:29:07,618 | afspm.io.pubsub.subscriber | DEBUG:212 | experiment: Message received ScopeStateMsg
2025-07-24 17:29:07,618 | afspm.components.scan.handler | DEBUG:170 | experiment: Received new scope state: SS_MOVING
2025-07-24 17:29:07,658 | afspm.components.microscope.translator | INFO:485 | New scan_params, sending out.
2025-07-24 17:29:07,659 | afspm.io.pubsub.publisher | DEBUG:76 | translator: Sending message ScanParameters2d
2025-07-24 17:29:07,780 | afspm.io.pubsub.cache | DEBUG:242 | scheduler: Sending message ScanParameters2d
2025-07-24 17:29:07,781 | afspm.io.pubsub.subscriber | DEBUG:212 | experiment: Message received ScanParameters2d
2025-07-24 17:29:07,806 | afspm.io.pubsub.subscriber | DEBUG:212 | metadata: Message received ScanParameters2d
2025-07-24 17:29:07,814 | afspm.io.pubsub.subscriber | DEBUG:212 | ui: Message received ScanParameters2d
2025-07-24 17:29:07,877 | afspm.components.microscope.translator | INFO:497 | New probe position, sending out.
2025-07-24 17:29:07,877 | afspm.io.pubsub.publisher | DEBUG:76 | translator: Sending message ProbePosition
2025-07-24 17:29:07,877 | afspm.components.microscope.translator | INFO:502 | New scope state SS_FREE, sending out.
2025-07-24 17:29:07,877 | afspm.io.pubsub.publisher | DEBUG:76 | translator: Sending message ScopeStateMsg
2025-07-24 17:29:07,981 | afspm.io.pubsub.subscriber | DEBUG:212 | translator: Message received ScopeStateMsg
2025-07-24 17:29:07,982 | afspm.io.pubsub.subscriber | DEBUG:212 | translator: Message received ScanParameters2d
2025-07-24 17:29:08,030 | afspm.io.pubsub.cache | DEBUG:242 | scheduler: Sending message ProbePosition
2025-07-24 17:29:08,039 | afspm.io.pubsub.subscriber | DEBUG:212 | experiment: Message received ProbePosition
2025-07-24 17:29:08,070 | afspm.io.pubsub.subscriber | DEBUG:212 | metadata: Message received ProbePosition
2025-07-24 17:29:08,093 | afspm.io.pubsub.subscriber | DEBUG:212 | ui: Message received ProbePosition
2025-07-24 17:29:08,277 | afspm.io.pubsub.publisher | DEBUG:76 | scheduler: Sending message ScopeStateMsg
2025-07-24 17:29:08,277 | afspm.io.pubsub.cache | DEBUG:242 | scheduler: Sending message ScopeStateMsg
2025-07-24 17:29:08,278 | afspm.io.pubsub.subscriber | DEBUG:212 | rescanner: Message received ScopeStateMsg
2025-07-24 17:29:08,278 | afspm.components.scan.handler | DEBUG:170 | rescanner: Received new scope state: SS_FREE
2025-07-24 17:29:08,279 | afspm.components.scan.handler | INFO:202 | rescanner: Finished moving, will request collection.
2025-07-24 17:29:08,279 | afspm.components.scan.handler | DEBUG:224 | rescanner: Not performing scanning logic because ScopeState undefined or problem not in problems set.
2025-07-24 17:29:08,303 | afspm.io.pubsub.subscriber | DEBUG:212 | experiment: Message received ScopeStateMsg
2025-07-24 17:29:08,304 | afspm.components.scan.handler | DEBUG:170 | experiment: Received new scope state: SS_FREE
2025-07-24 17:29:08,304 | afspm.components.scan.handler | INFO:202 | experiment: Finished moving, will request collection.
2025-07-24 17:29:08,304 | afspm.components.scan.handler | INFO:234 | experiment: In state SS_FREE, wanting state SS_SCANNING.
2025-07-24 17:29:08,304 | afspm.io.control.client | DEBUG:194 | Sending start-scan request.
2025-07-24 17:29:08,306 | afspm.io.control.router | DEBUG:343 | scheduler: Message received from client experiment: REQ_ACTION, action: "start-scan"

2025-07-24 17:29:08,306 | afspm.io.control.router | DEBUG:250 | scheduler: Handling send request: REQ_ACTION, action: "start-scan"

2025-07-24 17:29:08,334 | afspm.io.pubsub.subscriber | DEBUG:212 | metadata: Message received ScopeStateMsg
2025-07-24 17:29:08,374 | afspm.io.pubsub.subscriber | DEBUG:212 | ui: Message received ScopeStateMsg
2025-07-24 17:29:08,664 | afspm.io.pubsub.subscriber | DEBUG:212 | translator: Message received ProbePosition
2025-07-24 17:29:08,664 | afspm.io.pubsub.subscriber | DEBUG:212 | translator: Message received ScopeStateMsg
2025-07-24 17:29:08,665 | afspm.io.control.server | DEBUG:69 | translator: Message received: REQ_ACTION, action: "start-scan"

2025-07-24 17:29:09,608 | afspm.io.control.server | DEBUG:88 | translator: Sending reply: REP_SUCCESS, None
2025-07-24 17:29:09,608 | afspm.io.control.router | DEBUG:350 | scheduler: Sending reply to experiment: REP_SUCCESS, None
2025-07-24 17:29:09,609 | afspm.io.control.client | DEBUG:130 | experiment: Received reply: REP_SUCCESS, None
2025-07-24 17:29:10,386 | afspm.components.microscope.translator | INFO:502 | New scope state SS_SCANNING, sending out.
2025-07-24 17:29:10,387 | afspm.io.pubsub.publisher | DEBUG:76 | translator: Sending message ScopeStateMsg
2025-07-24 17:29:10,425 | afspm.io.pubsub.publisher | DEBUG:76 | scheduler: Sending message ScopeStateMsg
2025-07-24 17:29:10,426 | afspm.io.pubsub.cache | DEBUG:242 | scheduler: Sending message ScopeStateMsg
2025-07-24 17:29:10,426 | afspm.io.pubsub.subscriber | DEBUG:212 | ui: Message received ScopeStateMsg
2025-07-24 17:29:10,426 | afspm.io.pubsub.subscriber | DEBUG:212 | metadata: Message received ScopeStateMsg
2025-07-24 17:29:10,426 | afspm.io.pubsub.subscriber | DEBUG:212 | experiment: Message received ScopeStateMsg
2025-07-24 17:29:10,426 | afspm.components.scan.handler | DEBUG:170 | experiment: Received new scope state: SS_SCANNING
2025-07-24 17:29:10,484 | afspm.io.pubsub.subscriber | DEBUG:212 | rescanner: Message received ScopeStateMsg
2025-07-24 17:29:10,485 | afspm.components.scan.handler | DEBUG:170 | rescanner: Received new scope state: SS_SCANNING
2025-07-24 17:29:10,485 | afspm.components.scan.handler | DEBUG:224 | rescanner: Not performing scanning logic because ScopeState undefined or problem not in problems set.
2025-07-24 17:29:10,488 | afspm.io.pubsub.subscriber | DEBUG:212 | translator: Message received ScopeStateMsg
2025-07-24 17:31:19,548 | afspm.components.microscope.translators.asylum.translator | DEBUG:350 | Getting datasets from C:/Users/Asylum User/Documents/Asylum Research Data/250724\Image0002.ibw (each dataset is a channel).
2025-07-24 17:31:19,569 | afspm.components.microscope.translator | INFO:536 | New scans, sending out.
2025-07-24 17:31:19,569 | afspm.io.pubsub.publisher | DEBUG:76 | translator: Sending message Scan2d
2025-07-24 17:31:19,569 | afspm.io.pubsub.publisher | DEBUG:76 | translator: Sending message Scan2d
2025-07-24 17:31:19,570 | afspm.io.pubsub.publisher | DEBUG:76 | translator: Sending message Scan2d
2025-07-24 17:31:19,570 | afspm.io.pubsub.publisher | DEBUG:76 | translator: Sending message Scan2d
2025-07-24 17:31:19,664 | afspm.components.drift.drift | DEBUG:331 | # keypoints L: 139, R: 153
2025-07-24 17:31:19,664 | afspm.components.drift.drift | DEBUG:333 | # descriptors L: 139, R: 153
2025-07-24 17:31:19,667 | afspm.components.drift.drift | DEBUG:459 | Drift estimate fitting score (normalized): 0.003559378121803263
2025-07-24 17:31:19,695 | afspm.components.drift.scheduler | DEBUG:673 | The PCS-to-SCS correction vector has changed: [-1.04927364e-07  9.80730610e-09] m.
2025-07-24 17:31:19,695 | afspm.components.drift.scheduler | DEBUG:676 | With corr rate: [-7.46341500e-11  8.04837592e-12] m / s.
2025-07-24 17:31:19,697 | afspm.io.pubsub.cache | DEBUG:242 | scheduler: Sending message Scan2d_0.0_HeightRetrace
2025-07-24 17:31:19,699 | afspm.io.pubsub.subscriber | DEBUG:212 | experiment: Message received Scan2d_0.0_HeightRetrace
2025-07-24 17:31:19,719 | afspm.io.pubsub.subscriber | DEBUG:212 | ui: Message received Scan2d_0.0_HeightRetrace
2025-07-24 17:31:19,740 | afspm.io.pubsub.subscriber | DEBUG:212 | metadata: Message received Scan2d_0.0_HeightRetrace
2025-07-24 17:31:19,971 | afspm.io.pubsub.cache | DEBUG:242 | scheduler: Sending message Scan2d_0.0_AmplitudeRetrace
2025-07-24 17:31:19,973 | afspm.io.pubsub.subscriber | DEBUG:212 | experiment: Message received Scan2d_0.0_AmplitudeRetrace
2025-07-24 17:31:19,998 | afspm.io.pubsub.subscriber | DEBUG:212 | ui: Message received Scan2d_0.0_AmplitudeRetrace
2025-07-24 17:31:20,004 | afspm.io.pubsub.subscriber | DEBUG:212 | metadata: Message received Scan2d_0.0_AmplitudeRetrace
2025-07-24 17:31:20,044 | afspm.components.microscope.translator | INFO:502 | New scope state SS_FREE, sending out.
2025-07-24 17:31:20,044 | afspm.io.pubsub.publisher | DEBUG:76 | translator: Sending message ScopeStateMsg
2025-07-24 17:31:20,146 | afspm.io.pubsub.subscriber | DEBUG:212 | translator: Message received Scan2d_0.0_HeightRetrace
2025-07-24 17:31:20,146 | afspm.io.pubsub.subscriber | DEBUG:212 | translator: Message received Scan2d_0.0_AmplitudeRetrace
2025-07-24 17:31:20,213 | afspm.io.pubsub.cache | DEBUG:242 | scheduler: Sending message Scan2d_0.0_PhaseRetrace
2025-07-24 17:31:20,238 | afspm.io.pubsub.subscriber | DEBUG:212 | experiment: Message received Scan2d_0.0_PhaseRetrace
2025-07-24 17:31:20,269 | afspm.io.pubsub.subscriber | DEBUG:212 | metadata: Message received Scan2d_0.0_PhaseRetrace
2025-07-24 17:31:20,277 | afspm.io.pubsub.subscriber | DEBUG:212 | ui: Message received Scan2d_0.0_PhaseRetrace
2025-07-24 17:31:20,462 | afspm.io.pubsub.cache | DEBUG:242 | scheduler: Sending message Scan2d_0.0_ZSensorRetrace
2025-07-24 17:31:20,503 | afspm.io.pubsub.subscriber | DEBUG:212 | experiment: Message received Scan2d_0.0_ZSensorRetrace
2025-07-24 17:31:20,533 | afspm.io.pubsub.subscriber | DEBUG:212 | metadata: Message received Scan2d_0.0_ZSensorRetrace
2025-07-24 17:31:20,557 | afspm.io.pubsub.subscriber | DEBUG:212 | ui: Message received Scan2d_0.0_ZSensorRetrace
2025-07-24 17:31:20,708 | afspm.io.pubsub.publisher | DEBUG:76 | scheduler: Sending message ScopeStateMsg
2025-07-24 17:31:20,708 | afspm.io.pubsub.cache | DEBUG:242 | scheduler: Sending message ScopeStateMsg
2025-07-24 17:31:20,709 | afspm.io.pubsub.subscriber | DEBUG:212 | ui: Message received ScopeStateMsg
2025-07-24 17:31:20,752 | afspm.io.pubsub.subscriber | DEBUG:212 | rescanner: Message received ScopeStateMsg
2025-07-24 17:31:20,752 | afspm.components.scan.handler | DEBUG:170 | rescanner: Received new scope state: SS_FREE
2025-07-24 17:31:20,752 | afspm.components.scan.handler | INFO:198 | rescanner: Finished scan, preparing next scan params.
2025-07-24 17:31:20,754 | afspm.components.scan.handler | DEBUG:224 | rescanner: Not performing scanning logic because ScopeState undefined or problem not in problems set.
2025-07-24 17:31:20,767 | afspm.io.pubsub.subscriber | DEBUG:212 | experiment: Message received ScopeStateMsg
2025-07-24 17:31:20,767 | afspm.components.scan.handler | DEBUG:170 | experiment: Received new scope state: SS_FREE
2025-07-24 17:31:20,768 | afspm.components.scan.handler | INFO:198 | experiment: Finished scan, preparing next scan params.
2025-07-24 17:31:20,769 | afspm.components.scan.handler | INFO:234 | experiment: In state SS_FREE, wanting state SS_MOVING.
2025-07-24 17:31:20,769 | afspm.samples.keep_scanning.experiment | DEBUG:45 | Insufficient time has passed between scans. Returning None.
2025-07-24 17:31:20,769 | afspm.components.scan.handler | DEBUG:246 | experiment: Cannot send params, because get_next_params returned None.Sleeping and retrying.
2025-07-24 17:31:20,797 | afspm.io.pubsub.subscriber | DEBUG:212 | metadata: Message received ScopeStateMsg
2025-07-24 17:31:20,830 | afspm.io.pubsub.subscriber | DEBUG:212 | translator: Message received Scan2d_0.0_PhaseRetrace
2025-07-24 17:31:20,830 | afspm.io.pubsub.subscriber | DEBUG:212 | translator: Message received Scan2d_0.0_ZSensorRetrace
2025-07-24 17:31:20,830 | afspm.io.pubsub.subscriber | DEBUG:212 | translator: Message received ScopeStateMsg
2025-07-24 17:32:20,786 | afspm.components.scan.handler | INFO:234 | experiment: In state SS_FREE, wanting state SS_MOVING.
2025-07-24 17:32:20,787 | afspm.samples.keep_scanning.experiment | DEBUG:45 | Insufficient time has passed between scans. Returning None.
2025-07-24 17:32:20,788 | afspm.components.scan.handler | DEBUG:246 | experiment: Cannot send params, because get_next_params returned None.Sleeping and retrying.
2025-07-24 17:33:20,834 | afspm.components.scan.handler | INFO:234 | experiment: In state SS_FREE, wanting state SS_MOVING.
2025-07-24 17:33:20,834 | afspm.samples.keep_scanning.experiment | DEBUG:45 | Insufficient time has passed between scans. Returning None.
2025-07-24 17:33:20,834 | afspm.components.scan.handler | DEBUG:246 | experiment: Cannot send params, because get_next_params returned None.Sleeping and retrying.
2025-07-24 17:34:20,923 | afspm.components.scan.handler | INFO:234 | experiment: In state SS_FREE, wanting state SS_MOVING.
2025-07-24 17:34:20,923 | afspm.samples.keep_scanning.experiment | DEBUG:45 | Insufficient time has passed between scans. Returning None.
2025-07-24 17:34:20,923 | afspm.components.scan.handler | DEBUG:246 | experiment: Cannot send params, because get_next_params returned None.Sleeping and retrying.
2025-07-24 17:35:21,061 | afspm.components.scan.handler | INFO:234 | experiment: In state SS_FREE, wanting state SS_MOVING.
2025-07-24 17:35:21,061 | afspm.samples.keep_scanning.experiment | DEBUG:45 | Insufficient time has passed between scans. Returning None.
2025-07-24 17:35:21,061 | afspm.components.scan.handler | DEBUG:246 | experiment: Cannot send params, because get_next_params returned None.Sleeping and retrying.
2025-07-24 17:36:21,088 | afspm.components.scan.handler | INFO:234 | experiment: In state SS_FREE, wanting state SS_MOVING.
2025-07-24 17:36:21,088 | afspm.samples.keep_scanning.experiment | DEBUG:45 | Insufficient time has passed between scans. Returning None.
2025-07-24 17:36:21,089 | afspm.components.scan.handler | DEBUG:246 | experiment: Cannot send params, because get_next_params returned None.Sleeping and retrying.
2025-07-24 17:37:21,163 | afspm.components.scan.handler | INFO:234 | experiment: In state SS_FREE, wanting state SS_MOVING.
2025-07-24 17:37:21,163 | afspm.samples.keep_scanning.experiment | DEBUG:45 | Insufficient time has passed between scans. Returning None.
2025-07-24 17:37:21,165 | afspm.components.scan.handler | DEBUG:246 | experiment: Cannot send params, because get_next_params returned None.Sleeping and retrying.
2025-07-24 17:38:21,237 | afspm.components.scan.handler | INFO:234 | experiment: In state SS_FREE, wanting state SS_MOVING.
2025-07-24 17:38:21,237 | afspm.samples.keep_scanning.experiment | DEBUG:45 | Insufficient time has passed between scans. Returning None.
2025-07-24 17:38:21,237 | afspm.components.scan.handler | DEBUG:246 | experiment: Cannot send params, because get_next_params returned None.Sleeping and retrying.
2025-07-24 17:39:21,248 | afspm.components.scan.handler | INFO:234 | experiment: In state SS_FREE, wanting state SS_MOVING.
2025-07-24 17:39:21,248 | afspm.samples.keep_scanning.experiment | DEBUG:45 | Insufficient time has passed between scans. Returning None.
2025-07-24 17:39:21,248 | afspm.components.scan.handler | DEBUG:246 | experiment: Cannot send params, because get_next_params returned None.Sleeping and retrying.
2025-07-24 17:40:21,284 | afspm.components.scan.handler | INFO:234 | experiment: In state SS_FREE, wanting state SS_MOVING.
2025-07-24 17:40:21,284 | afspm.samples.keep_scanning.experiment | DEBUG:45 | Insufficient time has passed between scans. Returning None.
2025-07-24 17:40:21,284 | afspm.components.scan.handler | DEBUG:246 | experiment: Cannot send params, because get_next_params returned None.Sleeping and retrying.
2025-07-24 17:41:21,417 | afspm.components.scan.handler | INFO:234 | experiment: In state SS_FREE, wanting state SS_MOVING.
2025-07-24 17:41:21,417 | afspm.samples.keep_scanning.experiment | DEBUG:45 | Insufficient time has passed between scans. Returning None.
2025-07-24 17:41:21,418 | afspm.components.scan.handler | DEBUG:246 | experiment: Cannot send params, because get_next_params returned None.Sleeping and retrying.
2025-07-24 17:42:21,442 | afspm.components.scan.handler | INFO:234 | experiment: In state SS_FREE, wanting state SS_MOVING.
2025-07-24 17:42:21,442 | afspm.samples.keep_scanning.experiment | DEBUG:45 | Insufficient time has passed between scans. Returning None.
2025-07-24 17:42:21,442 | afspm.components.scan.handler | DEBUG:246 | experiment: Cannot send params, because get_next_params returned None.Sleeping and retrying.
2025-07-24 17:43:21,584 | afspm.components.scan.handler | INFO:234 | experiment: In state SS_FREE, wanting state SS_MOVING.
2025-07-24 17:43:21,584 | afspm.samples.keep_scanning.experiment | DEBUG:45 | Insufficient time has passed between scans. Returning None.
2025-07-24 17:43:21,584 | afspm.components.scan.handler | DEBUG:246 | experiment: Cannot send params, because get_next_params returned None.Sleeping and retrying.
2025-07-24 17:44:21,603 | afspm.components.scan.handler | INFO:234 | experiment: In state SS_FREE, wanting state SS_MOVING.
2025-07-24 17:44:21,603 | afspm.samples.keep_scanning.experiment | DEBUG:49 | Sending out old scan params to keep scanning.
2025-07-24 17:44:21,604 | afspm.io.control.client | DEBUG:242 | Sending set_scan_params with: spatial {
  roi {
    top_left {
      x: 0
      y: 0
    }
    size {
      x: 5
      y: 5
    }
  }
  length_units: "um"
  angular_units: "degrees"
}
data {
  shape {
    x: 128
    y: 128
  }
}

2025-07-24 17:44:21,727 | afspm.io.control.router | DEBUG:343 | scheduler: Message received from client experiment: REQ_SET_SCAN_PARAMS, spatial {
  roi {
    top_left {
      x: 0
      y: 0
    }
    size {
      x: 5
      y: 5
    }
  }
  length_units: "um"
  angular_units: "degrees"
}
data {
  shape {
    x: 128
    y: 128
  }
}

2025-07-24 17:44:21,729 | afspm.io.control.router | DEBUG:250 | scheduler: Handling send request: REQ_SET_SCAN_PARAMS, spatial {
  roi {
    top_left {
      x: 0.16336028465709024
      y: -0.01610857850287243
    }
    size {
      x: 5
      y: 5
    }
  }
  length_units: "um"
  angular_units: "degrees"
}
data {
  shape {
    x: 128
    y: 128
  }
}

2025-07-24 17:44:21,897 | afspm.io.control.server | DEBUG:69 | translator: Message received: REQ_SET_SCAN_PARAMS, spatial {
  roi {
    top_left {
      x: 0.16336028465709024
      y: -0.01610857850287243
    }
    size {
      x: 5
      y: 5
    }
  }
  length_units: "um"
  angular_units: "degrees"
}
data {
  shape {
    x: 128
    y: 128
  }
}

2025-07-24 17:44:22,162 | afspm.components.microscope.translator | INFO:616 | New scope state SS_MOVING, sending out.
2025-07-24 17:44:22,162 | afspm.io.pubsub.publisher | DEBUG:76 | translator: Sending message ScopeStateMsg
2025-07-24 17:44:22,164 | afspm.io.control.server | DEBUG:88 | translator: Sending reply: REP_SUCCESS, None
2025-07-24 17:44:22,164 | afspm.io.control.router | DEBUG:350 | scheduler: Sending reply to experiment: REP_SUCCESS, None
2025-07-24 17:44:22,164 | afspm.io.control.client | DEBUG:130 | experiment: Received reply: REP_SUCCESS, None
2025-07-24 17:44:22,345 | afspm.io.pubsub.publisher | DEBUG:76 | scheduler: Sending message ScopeStateMsg
2025-07-24 17:44:22,345 | afspm.io.pubsub.cache | DEBUG:242 | scheduler: Sending message ScopeStateMsg
2025-07-24 17:44:22,347 | afspm.io.pubsub.subscriber | DEBUG:212 | rescanner: Message received ScopeStateMsg
2025-07-24 17:44:22,347 | afspm.components.scan.handler | DEBUG:170 | rescanner: Received new scope state: SS_MOVING
2025-07-24 17:44:22,348 | afspm.components.scan.handler | DEBUG:224 | rescanner: Not performing scanning logic because ScopeState undefined or problem not in problems set.
2025-07-24 17:44:22,348 | afspm.io.pubsub.subscriber | DEBUG:212 | metadata: Message received ScopeStateMsg
2025-07-24 17:44:22,349 | afspm.io.pubsub.subscriber | DEBUG:212 | ui: Message received ScopeStateMsg
2025-07-24 17:44:22,434 | afspm.io.pubsub.subscriber | DEBUG:212 | experiment: Message received ScopeStateMsg
2025-07-24 17:44:22,434 | afspm.components.scan.handler | DEBUG:170 | experiment: Received new scope state: SS_MOVING
2025-07-24 17:44:22,473 | afspm.components.microscope.translator | INFO:485 | New scan_params, sending out.
2025-07-24 17:44:22,474 | afspm.io.pubsub.publisher | DEBUG:76 | translator: Sending message ScanParameters2d
2025-07-24 17:44:22,594 | afspm.io.pubsub.cache | DEBUG:242 | scheduler: Sending message ScanParameters2d
2025-07-24 17:44:22,595 | afspm.io.pubsub.subscriber | DEBUG:212 | experiment: Message received ScanParameters2d
2025-07-24 17:44:22,620 | afspm.io.pubsub.subscriber | DEBUG:212 | metadata: Message received ScanParameters2d
2025-07-24 17:44:22,629 | afspm.io.pubsub.subscriber | DEBUG:212 | ui: Message received ScanParameters2d
2025-07-24 17:44:22,691 | afspm.components.microscope.translator | INFO:497 | New probe position, sending out.
2025-07-24 17:44:22,691 | afspm.io.pubsub.publisher | DEBUG:76 | translator: Sending message ProbePosition
2025-07-24 17:44:22,692 | afspm.components.microscope.translator | INFO:502 | New scope state SS_FREE, sending out.
2025-07-24 17:44:22,692 | afspm.io.pubsub.publisher | DEBUG:76 | translator: Sending message ScopeStateMsg
2025-07-24 17:44:22,793 | afspm.io.pubsub.subscriber | DEBUG:212 | translator: Message received ScopeStateMsg
2025-07-24 17:44:22,793 | afspm.io.pubsub.subscriber | DEBUG:212 | translator: Message received ScanParameters2d
2025-07-24 17:44:22,845 | afspm.io.pubsub.cache | DEBUG:242 | scheduler: Sending message ProbePosition
2025-07-24 17:44:22,869 | afspm.io.pubsub.subscriber | DEBUG:212 | experiment: Message received ProbePosition
2025-07-24 17:44:22,885 | afspm.io.pubsub.subscriber | DEBUG:212 | metadata: Message received ProbePosition
2025-07-24 17:44:22,908 | afspm.io.pubsub.subscriber | DEBUG:212 | ui: Message received ProbePosition
2025-07-24 17:44:23,092 | afspm.io.pubsub.publisher | DEBUG:76 | scheduler: Sending message ScopeStateMsg
2025-07-24 17:44:23,092 | afspm.io.pubsub.cache | DEBUG:242 | scheduler: Sending message ScopeStateMsg
2025-07-24 17:44:23,117 | afspm.io.pubsub.subscriber | DEBUG:212 | rescanner: Message received ScopeStateMsg
2025-07-24 17:44:23,117 | afspm.components.scan.handler | DEBUG:170 | rescanner: Received new scope state: SS_FREE
2025-07-24 17:44:23,118 | afspm.components.scan.handler | INFO:202 | rescanner: Finished moving, will request collection.
2025-07-24 17:44:23,118 | afspm.components.scan.handler | DEBUG:224 | rescanner: Not performing scanning logic because ScopeState undefined or problem not in problems set.
2025-07-24 17:44:23,132 | afspm.io.pubsub.subscriber | DEBUG:212 | experiment: Message received ScopeStateMsg
2025-07-24 17:44:23,132 | afspm.components.scan.handler | DEBUG:170 | experiment: Received new scope state: SS_FREE
2025-07-24 17:44:23,132 | afspm.components.scan.handler | INFO:202 | experiment: Finished moving, will request collection.
2025-07-24 17:44:23,133 | afspm.components.scan.handler | INFO:234 | experiment: In state SS_FREE, wanting state SS_SCANNING.
2025-07-24 17:44:23,133 | afspm.io.control.client | DEBUG:194 | Sending start-scan request.
2025-07-24 17:44:23,133 | afspm.io.control.router | DEBUG:343 | scheduler: Message received from client experiment: REQ_ACTION, action: "start-scan"

2025-07-24 17:44:23,133 | afspm.io.control.router | DEBUG:250 | scheduler: Handling send request: REQ_ACTION, action: "start-scan"

2025-07-24 17:44:23,147 | afspm.io.pubsub.subscriber | DEBUG:212 | metadata: Message received ScopeStateMsg
2025-07-24 17:44:23,188 | afspm.io.pubsub.subscriber | DEBUG:212 | ui: Message received ScopeStateMsg
2025-07-24 17:44:23,476 | afspm.io.pubsub.subscriber | DEBUG:212 | translator: Message received ProbePosition
2025-07-24 17:44:23,477 | afspm.io.pubsub.subscriber | DEBUG:212 | translator: Message received ScopeStateMsg
2025-07-24 17:44:23,477 | afspm.io.control.server | DEBUG:69 | translator: Message received: REQ_ACTION, action: "start-scan"

2025-07-24 17:44:24,429 | afspm.io.control.server | DEBUG:88 | translator: Sending reply: REP_SUCCESS, None
2025-07-24 17:44:24,430 | afspm.io.control.router | DEBUG:350 | scheduler: Sending reply to experiment: REP_SUCCESS, None
2025-07-24 17:44:24,430 | afspm.io.control.client | DEBUG:130 | experiment: Received reply: REP_SUCCESS, None
2025-07-24 17:44:25,246 | afspm.components.microscope.translator | INFO:502 | New scope state SS_SCANNING, sending out.
2025-07-24 17:44:25,246 | afspm.io.pubsub.publisher | DEBUG:76 | translator: Sending message ScopeStateMsg
2025-07-24 17:44:25,247 | afspm.io.pubsub.publisher | DEBUG:76 | scheduler: Sending message ScopeStateMsg
2025-07-24 17:44:25,247 | afspm.io.pubsub.cache | DEBUG:242 | scheduler: Sending message ScopeStateMsg
2025-07-24 17:44:25,248 | afspm.io.pubsub.subscriber | DEBUG:212 | metadata: Message received ScopeStateMsg
2025-07-24 17:44:25,248 | afspm.io.pubsub.subscriber | DEBUG:212 | experiment: Message received ScopeStateMsg
2025-07-24 17:44:25,249 | afspm.components.scan.handler | DEBUG:170 | experiment: Received new scope state: SS_SCANNING
2025-07-24 17:44:25,344 | afspm.io.pubsub.subscriber | DEBUG:212 | rescanner: Message received ScopeStateMsg
2025-07-24 17:44:25,344 | afspm.components.scan.handler | DEBUG:170 | rescanner: Received new scope state: SS_SCANNING
2025-07-24 17:44:25,344 | afspm.components.scan.handler | DEBUG:224 | rescanner: Not performing scanning logic because ScopeState undefined or problem not in problems set.
2025-07-24 17:44:25,347 | afspm.io.pubsub.subscriber | DEBUG:212 | translator: Message received ScopeStateMsg
2025-07-24 17:46:33,672 | afspm.components.microscope.translators.asylum.translator | DEBUG:350 | Getting datasets from C:/Users/Asylum User/Documents/Asylum Research Data/250724\Image0003.ibw (each dataset is a channel).
2025-07-24 17:46:33,691 | afspm.components.microscope.translator | INFO:536 | New scans, sending out.
2025-07-24 17:46:33,691 | afspm.io.pubsub.publisher | DEBUG:76 | translator: Sending message Scan2d
2025-07-24 17:46:33,691 | afspm.io.pubsub.publisher | DEBUG:76 | translator: Sending message Scan2d
2025-07-24 17:46:33,691 | afspm.io.pubsub.publisher | DEBUG:76 | translator: Sending message Scan2d
2025-07-24 17:46:33,691 | afspm.io.pubsub.publisher | DEBUG:76 | translator: Sending message Scan2d
2025-07-24 17:46:33,907 | afspm.components.drift.drift | DEBUG:331 | # keypoints L: 135, R: 143
2025-07-24 17:46:33,907 | afspm.components.drift.drift | DEBUG:333 | # descriptors L: 135, R: 143
2025-07-24 17:46:33,909 | afspm.components.drift.drift | DEBUG:459 | Drift estimate fitting score (normalized): 0.003467782196514127
2025-07-24 17:46:33,995 | afspm.components.drift.scheduler | DEBUG:673 | The PCS-to-SCS correction vector has changed: [-1.86576215e-07  1.82844840e-08] m.
2025-07-24 17:46:33,996 | afspm.components.drift.scheduler | DEBUG:676 | With corr rate: [-8.92498787e-11  9.26635332e-12] m / s.
2025-07-24 17:46:33,997 | afspm.io.pubsub.cache | DEBUG:242 | scheduler: Sending message Scan2d_0.0_HeightRetrace
2025-07-24 17:46:34,049 | afspm.io.pubsub.subscriber | DEBUG:212 | ui: Message received Scan2d_0.0_HeightRetrace
2025-07-24 17:46:34,057 | afspm.io.pubsub.subscriber | DEBUG:212 | experiment: Message received Scan2d_0.0_HeightRetrace
2025-07-24 17:46:34,057 | afspm.io.pubsub.subscriber | DEBUG:212 | metadata: Message received Scan2d_0.0_HeightRetrace
2025-07-24 17:46:34,190 | afspm.components.microscope.translator | INFO:502 | New scope state SS_FREE, sending out.
2025-07-24 17:46:34,190 | afspm.io.pubsub.publisher | DEBUG:76 | translator: Sending message ScopeStateMsg
2025-07-24 17:46:34,260 | afspm.io.pubsub.cache | DEBUG:242 | scheduler: Sending message Scan2d_0.0_AmplitudeRetrace
2025-07-24 17:46:34,291 | afspm.io.pubsub.subscriber | DEBUG:212 | translator: Message received Scan2d_0.0_HeightRetrace
2025-07-24 17:46:34,293 | afspm.io.pubsub.subscriber | DEBUG:212 | translator: Message received Scan2d_0.0_AmplitudeRetrace
2025-07-24 17:46:34,321 | afspm.io.pubsub.subscriber | DEBUG:212 | metadata: Message received Scan2d_0.0_AmplitudeRetrace
2025-07-24 17:46:34,321 | afspm.io.pubsub.subscriber | DEBUG:212 | experiment: Message received Scan2d_0.0_AmplitudeRetrace
2025-07-24 17:46:34,330 | afspm.io.pubsub.subscriber | DEBUG:212 | ui: Message received Scan2d_0.0_AmplitudeRetrace
2025-07-24 17:46:34,510 | afspm.io.pubsub.cache | DEBUG:242 | scheduler: Sending message Scan2d_0.0_PhaseRetrace
2025-07-24 17:46:34,586 | afspm.io.pubsub.subscriber | DEBUG:212 | metadata: Message received Scan2d_0.0_PhaseRetrace
2025-07-24 17:46:34,587 | afspm.io.pubsub.subscriber | DEBUG:212 | experiment: Message received Scan2d_0.0_PhaseRetrace
2025-07-24 17:46:34,610 | afspm.io.pubsub.subscriber | DEBUG:212 | ui: Message received Scan2d_0.0_PhaseRetrace
2025-07-24 17:46:34,768 | afspm.io.pubsub.cache | DEBUG:242 | scheduler: Sending message Scan2d_0.0_ZSensorRetrace
2025-07-24 17:46:34,770 | afspm.io.pubsub.subscriber | DEBUG:212 | ui: Message received Scan2d_0.0_ZSensorRetrace
2025-07-24 17:46:34,851 | afspm.io.pubsub.subscriber | DEBUG:212 | experiment: Message received Scan2d_0.0_ZSensorRetrace
2025-07-24 17:46:34,851 | afspm.io.pubsub.subscriber | DEBUG:212 | metadata: Message received Scan2d_0.0_ZSensorRetrace
2025-07-24 17:46:34,977 | afspm.io.pubsub.subscriber | DEBUG:212 | translator: Message received Scan2d_0.0_PhaseRetrace
2025-07-24 17:46:34,978 | afspm.io.pubsub.subscriber | DEBUG:212 | translator: Message received Scan2d_0.0_ZSensorRetrace
2025-07-24 17:46:35,012 | afspm.io.pubsub.publisher | DEBUG:76 | scheduler: Sending message ScopeStateMsg
2025-07-24 17:46:35,012 | afspm.io.pubsub.cache | DEBUG:242 | scheduler: Sending message ScopeStateMsg
2025-07-24 17:46:35,012 | afspm.io.pubsub.subscriber | DEBUG:212 | rescanner: Message received ScopeStateMsg
2025-07-24 17:46:35,013 | afspm.io.pubsub.subscriber | DEBUG:212 | experiment: Message received ScopeStateMsg
2025-07-24 17:46:35,013 | afspm.io.pubsub.subscriber | DEBUG:212 | metadata: Message received ScopeStateMsg
2025-07-24 17:46:35,013 | afspm.components.scan.handler | DEBUG:170 | rescanner: Received new scope state: SS_FREE
2025-07-24 17:46:35,013 | afspm.components.scan.handler | DEBUG:170 | experiment: Received new scope state: SS_FREE
2025-07-24 17:46:35,013 | afspm.components.scan.handler | INFO:198 | rescanner: Finished scan, preparing next scan params.
2025-07-24 17:46:35,013 | afspm.components.scan.handler | DEBUG:224 | rescanner: Not performing scanning logic because ScopeState undefined or problem not in problems set.
2025-07-24 17:46:35,013 | afspm.components.scan.handler | INFO:198 | experiment: Finished scan, preparing next scan params.
2025-07-24 17:46:35,015 | afspm.components.scan.handler | INFO:234 | experiment: In state SS_FREE, wanting state SS_MOVING.
2025-07-24 17:46:35,015 | afspm.samples.keep_scanning.experiment | DEBUG:45 | Insufficient time has passed between scans. Returning None.
2025-07-24 17:46:35,015 | afspm.components.scan.handler | DEBUG:246 | experiment: Cannot send params, because get_next_params returned None.Sleeping and retrying.
2025-07-24 17:46:35,047 | afspm.io.pubsub.subscriber | DEBUG:212 | ui: Message received ScopeStateMsg
2025-07-24 17:46:35,663 | afspm.io.pubsub.subscriber | DEBUG:212 | translator: Message received ScopeStateMsg
2025-07-24 17:47:35,057 | afspm.components.scan.handler | INFO:234 | experiment: In state SS_FREE, wanting state SS_MOVING.
2025-07-24 17:47:35,057 | afspm.samples.keep_scanning.experiment | DEBUG:45 | Insufficient time has passed between scans. Returning None.
2025-07-24 17:47:35,058 | afspm.components.scan.handler | DEBUG:246 | experiment: Cannot send params, because get_next_params returned None.Sleeping and retrying.
2025-07-24 17:48:35,064 | afspm.components.scan.handler | INFO:234 | experiment: In state SS_FREE, wanting state SS_MOVING.
2025-07-24 17:48:35,064 | afspm.samples.keep_scanning.experiment | DEBUG:45 | Insufficient time has passed between scans. Returning None.
2025-07-24 17:48:35,065 | afspm.components.scan.handler | DEBUG:246 | experiment: Cannot send params, because get_next_params returned None.Sleeping and retrying.
2025-07-24 17:49:35,068 | afspm.components.scan.handler | INFO:234 | experiment: In state SS_FREE, wanting state SS_MOVING.
2025-07-24 17:49:35,068 | afspm.samples.keep_scanning.experiment | DEBUG:45 | Insufficient time has passed between scans. Returning None.
2025-07-24 17:49:35,069 | afspm.components.scan.handler | DEBUG:246 | experiment: Cannot send params, because get_next_params returned None.Sleeping and retrying.
2025-07-24 17:50:35,174 | afspm.components.scan.handler | INFO:234 | experiment: In state SS_FREE, wanting state SS_MOVING.
2025-07-24 17:50:35,174 | afspm.samples.keep_scanning.experiment | DEBUG:45 | Insufficient time has passed between scans. Returning None.
2025-07-24 17:50:35,175 | afspm.components.scan.handler | DEBUG:246 | experiment: Cannot send params, because get_next_params returned None.Sleeping and retrying.
2025-07-24 17:51:35,289 | afspm.components.scan.handler | INFO:234 | experiment: In state SS_FREE, wanting state SS_MOVING.
2025-07-24 17:51:35,289 | afspm.samples.keep_scanning.experiment | DEBUG:45 | Insufficient time has passed between scans. Returning None.
2025-07-24 17:51:35,290 | afspm.components.scan.handler | DEBUG:246 | experiment: Cannot send params, because get_next_params returned None.Sleeping and retrying.
2025-07-24 17:52:35,374 | afspm.components.scan.handler | INFO:234 | experiment: In state SS_FREE, wanting state SS_MOVING.
2025-07-24 17:52:35,374 | afspm.samples.keep_scanning.experiment | DEBUG:45 | Insufficient time has passed between scans. Returning None.
2025-07-24 17:52:35,375 | afspm.components.scan.handler | DEBUG:246 | experiment: Cannot send params, because get_next_params returned None.Sleeping and retrying.
2025-07-24 17:53:35,539 | afspm.components.scan.handler | INFO:234 | experiment: In state SS_FREE, wanting state SS_MOVING.
2025-07-24 17:53:35,540 | afspm.samples.keep_scanning.experiment | DEBUG:45 | Insufficient time has passed between scans. Returning None.
2025-07-24 17:53:35,540 | afspm.components.scan.handler | DEBUG:246 | experiment: Cannot send params, because get_next_params returned None.Sleeping and retrying.
2025-07-24 17:54:35,586 | afspm.components.scan.handler | INFO:234 | experiment: In state SS_FREE, wanting state SS_MOVING.
2025-07-24 17:54:35,586 | afspm.samples.keep_scanning.experiment | DEBUG:45 | Insufficient time has passed between scans. Returning None.
2025-07-24 17:54:35,586 | afspm.components.scan.handler | DEBUG:246 | experiment: Cannot send params, because get_next_params returned None.Sleeping and retrying.
2025-07-24 17:55:35,756 | afspm.components.scan.handler | INFO:234 | experiment: In state SS_FREE, wanting state SS_MOVING.
2025-07-24 17:55:35,756 | afspm.samples.keep_scanning.experiment | DEBUG:45 | Insufficient time has passed between scans. Returning None.
2025-07-24 17:55:35,756 | afspm.components.scan.handler | DEBUG:246 | experiment: Cannot send params, because get_next_params returned None.Sleeping and retrying.
2025-07-24 17:56:35,839 | afspm.components.scan.handler | INFO:234 | experiment: In state SS_FREE, wanting state SS_MOVING.
2025-07-24 17:56:35,839 | afspm.samples.keep_scanning.experiment | DEBUG:45 | Insufficient time has passed between scans. Returning None.
2025-07-24 17:56:35,839 | afspm.components.scan.handler | DEBUG:246 | experiment: Cannot send params, because get_next_params returned None.Sleeping and retrying.
2025-07-24 17:57:35,979 | afspm.components.scan.handler | INFO:234 | experiment: In state SS_FREE, wanting state SS_MOVING.
2025-07-24 17:57:35,979 | afspm.samples.keep_scanning.experiment | DEBUG:45 | Insufficient time has passed between scans. Returning None.
2025-07-24 17:57:35,979 | afspm.components.scan.handler | DEBUG:246 | experiment: Cannot send params, because get_next_params returned None.Sleeping and retrying.
2025-07-24 17:58:36,131 | afspm.components.scan.handler | INFO:234 | experiment: In state SS_FREE, wanting state SS_MOVING.
2025-07-24 17:58:36,131 | afspm.samples.keep_scanning.experiment | DEBUG:45 | Insufficient time has passed between scans. Returning None.
2025-07-24 17:58:36,131 | afspm.components.scan.handler | DEBUG:246 | experiment: Cannot send params, because get_next_params returned None.Sleeping and retrying.
2025-07-24 17:59:36,188 | afspm.components.scan.handler | INFO:234 | experiment: In state SS_FREE, wanting state SS_MOVING.
2025-07-24 17:59:36,188 | afspm.samples.keep_scanning.experiment | DEBUG:49 | Sending out old scan params to keep scanning.
2025-07-24 17:59:36,188 | afspm.io.control.client | DEBUG:242 | Sending set_scan_params with: spatial {
  roi {
    top_left {
      x: 0
      y: 0
    }
    size {
      x: 5
      y: 5
    }
  }
  length_units: "um"
  angular_units: "degrees"
}
data {
  shape {
    x: 128
    y: 128
  }
}

2025-07-24 17:59:36,360 | afspm.io.control.router | DEBUG:343 | scheduler: Message received from client experiment: REQ_SET_SCAN_PARAMS, spatial {
  roi {
    top_left {
      x: 0
      y: 0
    }
    size {
      x: 5
      y: 5
    }
  }
  length_units: "um"
  angular_units: "degrees"
}
data {
  shape {
    x: 128
    y: 128
  }
}

2025-07-24 17:59:36,363 | afspm.io.control.router | DEBUG:250 | scheduler: Handling send request: REQ_SET_SCAN_PARAMS, spatial {
  roi {
    top_left {
      x: 0.2564341042801912
      y: -0.025537467338072172
    }
    size {
      x: 5
      y: 5
    }
  }
  length_units: "um"
  angular_units: "degrees"
}
data {
  shape {
    x: 128
    y: 128
  }
}

2025-07-24 17:59:36,828 | afspm.io.control.server | DEBUG:69 | translator: Message received: REQ_SET_SCAN_PARAMS, spatial {
  roi {
    top_left {
      x: 0.2564341042801912
      y: -0.025537467338072172
    }
    size {
      x: 5
      y: 5
    }
  }
  length_units: "um"
  angular_units: "degrees"
}
data {
  shape {
    x: 128
    y: 128
  }
}

2025-07-24 17:59:37,110 | afspm.components.microscope.translator | INFO:616 | New scope state SS_MOVING, sending out.
2025-07-24 17:59:37,112 | afspm.io.pubsub.publisher | DEBUG:76 | translator: Sending message ScopeStateMsg
2025-07-24 17:59:37,112 | afspm.io.control.server | DEBUG:88 | translator: Sending reply: REP_SUCCESS, None
2025-07-24 17:59:37,113 | afspm.io.control.router | DEBUG:350 | scheduler: Sending reply to experiment: REP_SUCCESS, None
2025-07-24 17:59:37,116 | afspm.io.control.client | DEBUG:130 | experiment: Received reply: REP_SUCCESS, None
2025-07-24 17:59:37,300 | afspm.io.pubsub.publisher | DEBUG:76 | scheduler: Sending message ScopeStateMsg
2025-07-24 17:59:37,300 | afspm.io.pubsub.cache | DEBUG:242 | scheduler: Sending message ScopeStateMsg
2025-07-24 17:59:37,302 | afspm.io.pubsub.subscriber | DEBUG:212 | rescanner: Message received ScopeStateMsg
2025-07-24 17:59:37,302 | afspm.components.scan.handler | DEBUG:170 | rescanner: Received new scope state: SS_MOVING
2025-07-24 17:59:37,302 | afspm.components.scan.handler | DEBUG:224 | rescanner: Not performing scanning logic because ScopeState undefined or problem not in problems set.
2025-07-24 17:59:37,318 | afspm.io.pubsub.subscriber | DEBUG:212 | metadata: Message received ScopeStateMsg
2025-07-24 17:59:37,380 | afspm.io.pubsub.subscriber | DEBUG:212 | experiment: Message received ScopeStateMsg
2025-07-24 17:59:37,380 | afspm.components.scan.handler | DEBUG:170 | experiment: Received new scope state: SS_MOVING
2025-07-24 17:59:37,390 | afspm.io.pubsub.subscriber | DEBUG:212 | ui: Message received ScopeStateMsg
2025-07-24 17:59:37,423 | afspm.components.microscope.translator | INFO:485 | New scan_params, sending out.
2025-07-24 17:59:37,423 | afspm.io.pubsub.publisher | DEBUG:76 | translator: Sending message ScanParameters2d
2025-07-24 17:59:37,542 | afspm.io.pubsub.cache | DEBUG:242 | scheduler: Sending message ScanParameters2d
2025-07-24 17:59:37,543 | afspm.io.pubsub.subscriber | DEBUG:212 | ui: Message received ScanParameters2d
2025-07-24 17:59:37,543 | afspm.io.pubsub.subscriber | DEBUG:212 | experiment: Message received ScanParameters2d
2025-07-24 17:59:37,583 | afspm.io.pubsub.subscriber | DEBUG:212 | metadata: Message received ScanParameters2d
2025-07-24 17:59:37,637 | afspm.components.microscope.translator | INFO:497 | New probe position, sending out.
2025-07-24 17:59:37,638 | afspm.io.pubsub.publisher | DEBUG:76 | translator: Sending message ProbePosition
2025-07-24 17:59:37,638 | afspm.components.microscope.translator | INFO:502 | New scope state SS_FREE, sending out.
2025-07-24 17:59:37,638 | afspm.io.pubsub.publisher | DEBUG:76 | translator: Sending message ScopeStateMsg
2025-07-24 17:59:37,739 | afspm.io.pubsub.subscriber | DEBUG:212 | translator: Message received ScopeStateMsg
2025-07-24 17:59:37,739 | afspm.io.pubsub.subscriber | DEBUG:212 | translator: Message received ScanParameters2d
2025-07-24 17:59:37,791 | afspm.io.pubsub.cache | DEBUG:242 | scheduler: Sending message ProbePosition
2025-07-24 17:59:37,800 | afspm.io.pubsub.subscriber | DEBUG:212 | experiment: Message received ProbePosition
2025-07-24 17:59:37,825 | afspm.io.pubsub.subscriber | DEBUG:212 | ui: Message received ProbePosition
2025-07-24 17:59:37,847 | afspm.io.pubsub.subscriber | DEBUG:212 | metadata: Message received ProbePosition
2025-07-24 17:59:38,036 | afspm.io.pubsub.publisher | DEBUG:76 | scheduler: Sending message ScopeStateMsg
2025-07-24 17:59:38,036 | afspm.io.pubsub.cache | DEBUG:242 | scheduler: Sending message ScopeStateMsg
2025-07-24 17:59:38,037 | afspm.io.pubsub.subscriber | DEBUG:212 | rescanner: Message received ScopeStateMsg
2025-07-24 17:59:38,037 | afspm.components.scan.handler | DEBUG:170 | rescanner: Received new scope state: SS_FREE
2025-07-24 17:59:38,037 | afspm.components.scan.handler | INFO:202 | rescanner: Finished moving, will request collection.
2025-07-24 17:59:38,039 | afspm.components.scan.handler | DEBUG:224 | rescanner: Not performing scanning logic because ScopeState undefined or problem not in problems set.
2025-07-24 17:59:38,064 | afspm.io.pubsub.subscriber | DEBUG:212 | experiment: Message received ScopeStateMsg
2025-07-24 17:59:38,064 | afspm.components.scan.handler | DEBUG:170 | experiment: Received new scope state: SS_FREE
2025-07-24 17:59:38,065 | afspm.components.scan.handler | INFO:202 | experiment: Finished moving, will request collection.
2025-07-24 17:59:38,066 | afspm.components.scan.handler | INFO:234 | experiment: In state SS_FREE, wanting state SS_SCANNING.
2025-07-24 17:59:38,066 | afspm.io.control.client | DEBUG:194 | Sending start-scan request.
2025-07-24 17:59:38,066 | afspm.io.control.router | DEBUG:343 | scheduler: Message received from client experiment: REQ_ACTION, action: "start-scan"

2025-07-24 17:59:38,067 | afspm.io.control.router | DEBUG:250 | scheduler: Handling send request: REQ_ACTION, action: "start-scan"

2025-07-24 17:59:38,104 | afspm.io.pubsub.subscriber | DEBUG:212 | ui: Message received ScopeStateMsg
2025-07-24 17:59:38,111 | afspm.io.pubsub.subscriber | DEBUG:212 | metadata: Message received ScopeStateMsg
2025-07-24 17:59:38,440 | afspm.io.pubsub.subscriber | DEBUG:212 | translator: Message received ProbePosition
2025-07-24 17:59:38,441 | afspm.io.pubsub.subscriber | DEBUG:212 | translator: Message received ScopeStateMsg
2025-07-24 17:59:38,441 | afspm.io.control.server | DEBUG:69 | translator: Message received: REQ_ACTION, action: "start-scan"

2025-07-24 17:59:39,383 | afspm.io.control.server | DEBUG:88 | translator: Sending reply: REP_SUCCESS, None
2025-07-24 17:59:39,384 | afspm.io.control.router | DEBUG:350 | scheduler: Sending reply to experiment: REP_SUCCESS, None
2025-07-24 17:59:39,384 | afspm.io.control.client | DEBUG:130 | experiment: Received reply: REP_SUCCESS, None
2025-07-24 17:59:40,178 | afspm.components.microscope.translator | INFO:502 | New scope state SS_SCANNING, sending out.
2025-07-24 17:59:40,180 | afspm.io.pubsub.publisher | DEBUG:76 | translator: Sending message ScopeStateMsg
2025-07-24 17:59:40,182 | afspm.io.pubsub.publisher | DEBUG:76 | scheduler: Sending message ScopeStateMsg
2025-07-24 17:59:40,182 | afspm.io.pubsub.cache | DEBUG:242 | scheduler: Sending message ScopeStateMsg
2025-07-24 17:59:40,184 | afspm.io.pubsub.subscriber | DEBUG:212 | metadata: Message received ScopeStateMsg
2025-07-24 17:59:40,184 | afspm.io.pubsub.subscriber | DEBUG:212 | experiment: Message received ScopeStateMsg
2025-07-24 17:59:40,184 | afspm.components.scan.handler | DEBUG:170 | experiment: Received new scope state: SS_SCANNING
2025-07-24 17:59:40,270 | afspm.io.pubsub.subscriber | DEBUG:212 | ui: Message received ScopeStateMsg
2025-07-24 17:59:40,278 | afspm.io.pubsub.subscriber | DEBUG:212 | rescanner: Message received ScopeStateMsg
2025-07-24 17:59:40,278 | afspm.components.scan.handler | DEBUG:170 | rescanner: Received new scope state: SS_SCANNING
2025-07-24 17:59:40,278 | afspm.components.scan.handler | DEBUG:224 | rescanner: Not performing scanning logic because ScopeState undefined or problem not in problems set.
2025-07-24 17:59:40,281 | afspm.io.pubsub.subscriber | DEBUG:212 | translator: Message received ScopeStateMsg
2025-07-24 18:01:49,394 | afspm.components.microscope.translators.asylum.translator | DEBUG:350 | Getting datasets from C:/Users/Asylum User/Documents/Asylum Research Data/250724\Image0004.ibw (each dataset is a channel).
2025-07-24 18:01:49,415 | afspm.components.microscope.translator | INFO:536 | New scans, sending out.
2025-07-24 18:01:49,415 | afspm.io.pubsub.publisher | DEBUG:76 | translator: Sending message Scan2d
2025-07-24 18:01:49,416 | afspm.io.pubsub.publisher | DEBUG:76 | translator: Sending message Scan2d
2025-07-24 18:01:49,416 | afspm.io.pubsub.publisher | DEBUG:76 | translator: Sending message Scan2d
2025-07-24 18:01:49,416 | afspm.io.pubsub.publisher | DEBUG:76 | translator: Sending message Scan2d
2025-07-24 18:01:49,458 | afspm.components.drift.drift | DEBUG:331 | # keypoints L: 135, R: 138
2025-07-24 18:01:49,458 | afspm.components.drift.drift | DEBUG:333 | # descriptors L: 135, R: 138
2025-07-24 18:01:49,460 | afspm.components.drift.drift | DEBUG:459 | Drift estimate fitting score (normalized): 0.002624428810901603
2025-07-24 18:01:49,489 | afspm.components.drift.scheduler | DEBUG:673 | The PCS-to-SCS correction vector has changed: [-2.64896635e-07  2.15633261e-08] m.
2025-07-24 18:01:49,489 | afspm.components.drift.scheduler | DEBUG:676 | With corr rate: [-8.55965869e-11  3.58345487e-12] m / s.
2025-07-24 18:01:49,490 | afspm.io.pubsub.cache | DEBUG:242 | scheduler: Sending message Scan2d_0.0_HeightRetrace
2025-07-24 18:01:49,524 | afspm.io.pubsub.subscriber | DEBUG:212 | experiment: Message received Scan2d_0.0_HeightRetrace
2025-07-24 18:01:49,586 | afspm.io.pubsub.subscriber | DEBUG:212 | metadata: Message received Scan2d_0.0_HeightRetrace
2025-07-24 18:01:49,594 | afspm.io.pubsub.subscriber | DEBUG:212 | ui: Message received Scan2d_0.0_HeightRetrace
2025-07-24 18:01:49,747 | afspm.io.pubsub.cache | DEBUG:242 | scheduler: Sending message Scan2d_0.0_AmplitudeRetrace
2025-07-24 18:01:49,748 | afspm.io.pubsub.subscriber | DEBUG:212 | ui: Message received Scan2d_0.0_AmplitudeRetrace
2025-07-24 18:01:49,748 | afspm.io.pubsub.subscriber | DEBUG:212 | metadata: Message received Scan2d_0.0_AmplitudeRetrace
2025-07-24 18:01:49,789 | afspm.io.pubsub.subscriber | DEBUG:212 | experiment: Message received Scan2d_0.0_AmplitudeRetrace
2025-07-24 18:01:49,890 | afspm.components.microscope.translator | INFO:502 | New scope state SS_FREE, sending out.
2025-07-24 18:01:49,891 | afspm.io.pubsub.publisher | DEBUG:76 | translator: Sending message ScopeStateMsg
2025-07-24 18:01:49,991 | afspm.io.pubsub.subscriber | DEBUG:212 | translator: Message received Scan2d_0.0_HeightRetrace
2025-07-24 18:01:49,992 | afspm.io.pubsub.subscriber | DEBUG:212 | translator: Message received Scan2d_0.0_AmplitudeRetrace
2025-07-24 18:01:49,995 | afspm.io.pubsub.cache | DEBUG:242 | scheduler: Sending message Scan2d_0.0_PhaseRetrace
2025-07-24 18:01:50,006 | afspm.io.pubsub.subscriber | DEBUG:212 | metadata: Message received Scan2d_0.0_PhaseRetrace
2025-07-24 18:01:50,031 | afspm.io.pubsub.subscriber | DEBUG:212 | ui: Message received Scan2d_0.0_PhaseRetrace
2025-07-24 18:01:50,053 | afspm.io.pubsub.subscriber | DEBUG:212 | experiment: Message received Scan2d_0.0_PhaseRetrace
2025-07-24 18:01:50,242 | afspm.io.pubsub.cache | DEBUG:242 | scheduler: Sending message Scan2d_0.0_ZSensorRetrace
2025-07-24 18:01:50,271 | afspm.io.pubsub.subscriber | DEBUG:212 | metadata: Message received Scan2d_0.0_ZSensorRetrace
2025-07-24 18:01:50,311 | afspm.io.pubsub.subscriber | DEBUG:212 | ui: Message received Scan2d_0.0_ZSensorRetrace
2025-07-24 18:01:50,318 | afspm.io.pubsub.subscriber | DEBUG:212 | experiment: Message received Scan2d_0.0_ZSensorRetrace
2025-07-24 18:01:50,479 | afspm.io.pubsub.publisher | DEBUG:76 | scheduler: Sending message ScopeStateMsg
2025-07-24 18:01:50,479 | afspm.io.pubsub.cache | DEBUG:242 | scheduler: Sending message ScopeStateMsg
2025-07-24 18:01:50,479 | afspm.io.pubsub.subscriber | DEBUG:212 | ui: Message received ScopeStateMsg
2025-07-24 18:01:50,479 | afspm.io.pubsub.subscriber | DEBUG:212 | experiment: Message received ScopeStateMsg
2025-07-24 18:01:50,479 | afspm.components.scan.handler | DEBUG:170 | experiment: Received new scope state: SS_FREE
2025-07-24 18:01:50,479 | afspm.components.scan.handler | INFO:198 | experiment: Finished scan, preparing next scan params.
2025-07-24 18:01:50,481 | afspm.components.scan.handler | INFO:234 | experiment: In state SS_FREE, wanting state SS_MOVING.
2025-07-24 18:01:50,481 | afspm.samples.keep_scanning.experiment | DEBUG:45 | Insufficient time has passed between scans. Returning None.
2025-07-24 18:01:50,481 | afspm.components.scan.handler | DEBUG:246 | experiment: Cannot send params, because get_next_params returned None.Sleeping and retrying.
2025-07-24 18:01:50,489 | afspm.io.pubsub.subscriber | DEBUG:212 | rescanner: Message received ScopeStateMsg
2025-07-24 18:01:50,489 | afspm.components.scan.handler | DEBUG:170 | rescanner: Received new scope state: SS_FREE
2025-07-24 18:01:50,489 | afspm.components.scan.handler | INFO:198 | rescanner: Finished scan, preparing next scan params.
2025-07-24 18:01:50,489 | afspm.components.scan.handler | DEBUG:224 | rescanner: Not performing scanning logic because ScopeState undefined or problem not in problems set.
2025-07-24 18:01:50,536 | afspm.io.pubsub.subscriber | DEBUG:212 | metadata: Message received ScopeStateMsg
2025-07-24 18:01:50,677 | afspm.io.pubsub.subscriber | DEBUG:212 | translator: Message received Scan2d_0.0_PhaseRetrace
2025-07-24 18:01:50,678 | afspm.io.pubsub.subscriber | DEBUG:212 | translator: Message received Scan2d_0.0_ZSensorRetrace
2025-07-24 18:01:50,678 | afspm.io.pubsub.subscriber | DEBUG:212 | translator: Message received ScopeStateMsg
2025-07-24 18:02:50,626 | afspm.components.scan.handler | INFO:234 | experiment: In state SS_FREE, wanting state SS_MOVING.
2025-07-24 18:02:50,626 | afspm.samples.keep_scanning.experiment | DEBUG:45 | Insufficient time has passed between scans. Returning None.
2025-07-24 18:02:50,626 | afspm.components.scan.handler | DEBUG:246 | experiment: Cannot send params, because get_next_params returned None.Sleeping and retrying.
2025-07-24 18:03:50,701 | afspm.components.scan.handler | INFO:234 | experiment: In state SS_FREE, wanting state SS_MOVING.
2025-07-24 18:03:50,701 | afspm.samples.keep_scanning.experiment | DEBUG:45 | Insufficient time has passed between scans. Returning None.
2025-07-24 18:03:50,702 | afspm.components.scan.handler | DEBUG:246 | experiment: Cannot send params, because get_next_params returned None.Sleeping and retrying.
2025-07-24 18:04:50,752 | afspm.components.scan.handler | INFO:234 | experiment: In state SS_FREE, wanting state SS_MOVING.
2025-07-24 18:04:50,752 | afspm.samples.keep_scanning.experiment | DEBUG:45 | Insufficient time has passed between scans. Returning None.
2025-07-24 18:04:50,752 | afspm.components.scan.handler | DEBUG:246 | experiment: Cannot send params, because get_next_params returned None.Sleeping and retrying.
2025-07-24 18:05:50,803 | afspm.components.scan.handler | INFO:234 | experiment: In state SS_FREE, wanting state SS_MOVING.
2025-07-24 18:05:50,803 | afspm.samples.keep_scanning.experiment | DEBUG:45 | Insufficient time has passed between scans. Returning None.
2025-07-24 18:05:50,803 | afspm.components.scan.handler | DEBUG:246 | experiment: Cannot send params, because get_next_params returned None.Sleeping and retrying.
2025-07-24 18:06:50,903 | afspm.components.scan.handler | INFO:234 | experiment: In state SS_FREE, wanting state SS_MOVING.
2025-07-24 18:06:50,903 | afspm.samples.keep_scanning.experiment | DEBUG:45 | Insufficient time has passed between scans. Returning None.
2025-07-24 18:06:50,903 | afspm.components.scan.handler | DEBUG:246 | experiment: Cannot send params, because get_next_params returned None.Sleeping and retrying.
2025-07-24 18:07:51,024 | afspm.components.scan.handler | INFO:234 | experiment: In state SS_FREE, wanting state SS_MOVING.
2025-07-24 18:07:51,025 | afspm.samples.keep_scanning.experiment | DEBUG:45 | Insufficient time has passed between scans. Returning None.
2025-07-24 18:07:51,025 | afspm.components.scan.handler | DEBUG:246 | experiment: Cannot send params, because get_next_params returned None.Sleeping and retrying.
2025-07-24 18:08:51,041 | afspm.components.scan.handler | INFO:234 | experiment: In state SS_FREE, wanting state SS_MOVING.
2025-07-24 18:08:51,041 | afspm.samples.keep_scanning.experiment | DEBUG:45 | Insufficient time has passed between scans. Returning None.
2025-07-24 18:08:51,041 | afspm.components.scan.handler | DEBUG:246 | experiment: Cannot send params, because get_next_params returned None.Sleeping and retrying.
2025-07-24 18:09:51,169 | afspm.components.scan.handler | INFO:234 | experiment: In state SS_FREE, wanting state SS_MOVING.
2025-07-24 18:09:51,170 | afspm.samples.keep_scanning.experiment | DEBUG:45 | Insufficient time has passed between scans. Returning None.
2025-07-24 18:09:51,170 | afspm.components.scan.handler | DEBUG:246 | experiment: Cannot send params, because get_next_params returned None.Sleeping and retrying.
2025-07-24 18:10:51,324 | afspm.components.scan.handler | INFO:234 | experiment: In state SS_FREE, wanting state SS_MOVING.
2025-07-24 18:10:51,325 | afspm.samples.keep_scanning.experiment | DEBUG:45 | Insufficient time has passed between scans. Returning None.
2025-07-24 18:10:51,325 | afspm.components.scan.handler | DEBUG:246 | experiment: Cannot send params, because get_next_params returned None.Sleeping and retrying.
2025-07-24 18:11:51,409 | afspm.components.scan.handler | INFO:234 | experiment: In state SS_FREE, wanting state SS_MOVING.
2025-07-24 18:11:51,409 | afspm.samples.keep_scanning.experiment | DEBUG:45 | Insufficient time has passed between scans. Returning None.
2025-07-24 18:11:51,411 | afspm.components.scan.handler | DEBUG:246 | experiment: Cannot send params, because get_next_params returned None.Sleeping and retrying.
2025-07-24 18:12:51,473 | afspm.components.scan.handler | INFO:234 | experiment: In state SS_FREE, wanting state SS_MOVING.
2025-07-24 18:12:51,473 | afspm.samples.keep_scanning.experiment | DEBUG:45 | Insufficient time has passed between scans. Returning None.
2025-07-24 18:12:51,473 | afspm.components.scan.handler | DEBUG:246 | experiment: Cannot send params, because get_next_params returned None.Sleeping and retrying.
2025-07-24 18:13:51,481 | afspm.components.scan.handler | INFO:234 | experiment: In state SS_FREE, wanting state SS_MOVING.
2025-07-24 18:13:51,481 | afspm.samples.keep_scanning.experiment | DEBUG:45 | Insufficient time has passed between scans. Returning None.
2025-07-24 18:13:51,481 | afspm.components.scan.handler | DEBUG:246 | experiment: Cannot send params, because get_next_params returned None.Sleeping and retrying.
2025-07-24 18:14:51,547 | afspm.components.scan.handler | INFO:234 | experiment: In state SS_FREE, wanting state SS_MOVING.
2025-07-24 18:14:51,547 | afspm.samples.keep_scanning.experiment | DEBUG:49 | Sending out old scan params to keep scanning.
2025-07-24 18:14:51,548 | afspm.io.control.client | DEBUG:242 | Sending set_scan_params with: spatial {
  roi {
    top_left {
      x: 0
      y: 0
    }
    size {
      x: 5
      y: 5
    }
  }
  length_units: "um"
  angular_units: "degrees"
}
data {
  shape {
    x: 128
    y: 128
  }
}

2025-07-24 18:14:51,549 | afspm.io.control.router | DEBUG:343 | scheduler: Message received from client experiment: REQ_SET_SCAN_PARAMS, spatial {
  roi {
    top_left {
      x: 0
      y: 0
    }
    size {
      x: 5
      y: 5
    }
  }
  length_units: "um"
  angular_units: "degrees"
}
data {
  shape {
    x: 128
    y: 128
  }
}

2025-07-24 18:14:51,551 | afspm.io.control.router | DEBUG:250 | scheduler: Handling send request: REQ_SET_SCAN_PARAMS, spatial {
  roi {
    top_left {
      x: 0.33191165006522283
      y: -0.024368873499884109
    }
    size {
      x: 5
      y: 5
    }
  }
  length_units: "um"
  angular_units: "degrees"
}
data {
  shape {
    x: 128
    y: 128
  }
}

2025-07-24 18:14:51,671 | afspm.io.control.server | DEBUG:69 | translator: Message received: REQ_SET_SCAN_PARAMS, spatial {
  roi {
    top_left {
      x: 0.33191165006522283
      y: -0.024368873499884109
    }
    size {
      x: 5
      y: 5
    }
  }
  length_units: "um"
  angular_units: "degrees"
}
data {
  shape {
    x: 128
    y: 128
  }
}

2025-07-24 18:14:51,952 | afspm.components.microscope.translator | INFO:616 | New scope state SS_MOVING, sending out.
2025-07-24 18:14:51,952 | afspm.io.pubsub.publisher | DEBUG:76 | translator: Sending message ScopeStateMsg
2025-07-24 18:14:51,953 | afspm.io.control.server | DEBUG:88 | translator: Sending reply: REP_SUCCESS, None
2025-07-24 18:14:51,954 | afspm.io.control.router | DEBUG:350 | scheduler: Sending reply to experiment: REP_SUCCESS, None
2025-07-24 18:14:51,955 | afspm.io.control.client | DEBUG:130 | experiment: Received reply: REP_SUCCESS, None
2025-07-24 18:14:52,138 | afspm.io.pubsub.publisher | DEBUG:76 | scheduler: Sending message ScopeStateMsg
2025-07-24 18:14:52,139 | afspm.io.pubsub.cache | DEBUG:242 | scheduler: Sending message ScopeStateMsg
2025-07-24 18:14:52,139 | afspm.io.pubsub.subscriber | DEBUG:212 | rescanner: Message received ScopeStateMsg
2025-07-24 18:14:52,139 | afspm.io.pubsub.subscriber | DEBUG:212 | ui: Message received ScopeStateMsg
2025-07-24 18:14:52,140 | afspm.components.scan.handler | DEBUG:170 | rescanner: Received new scope state: SS_MOVING
2025-07-24 18:14:52,140 | afspm.components.scan.handler | DEBUG:224 | rescanner: Not performing scanning logic because ScopeState undefined or problem not in problems set.
2025-07-24 18:14:52,222 | afspm.io.pubsub.subscriber | DEBUG:212 | experiment: Message received ScopeStateMsg
2025-07-24 18:14:52,222 | afspm.components.scan.handler | DEBUG:170 | experiment: Received new scope state: SS_MOVING
2025-07-24 18:14:52,263 | afspm.components.microscope.translator | INFO:485 | New scan_params, sending out.
2025-07-24 18:14:52,263 | afspm.io.pubsub.publisher | DEBUG:76 | translator: Sending message ScanParameters2d
2025-07-24 18:14:52,386 | afspm.io.pubsub.cache | DEBUG:242 | scheduler: Sending message ScanParameters2d
2025-07-24 18:14:52,418 | afspm.io.pubsub.subscriber | DEBUG:212 | ui: Message received ScanParameters2d
2025-07-24 18:14:52,481 | afspm.components.microscope.translator | INFO:497 | New probe position, sending out.
2025-07-24 18:14:52,481 | afspm.io.pubsub.publisher | DEBUG:76 | translator: Sending message ProbePosition
2025-07-24 18:14:52,482 | afspm.components.microscope.translator | INFO:502 | New scope state SS_FREE, sending out.
2025-07-24 18:14:52,482 | afspm.io.pubsub.publisher | DEBUG:76 | translator: Sending message ScopeStateMsg
2025-07-24 18:14:52,487 | afspm.io.pubsub.subscriber | DEBUG:212 | metadata: Message received ScanParameters2d
2025-07-24 18:14:52,487 | afspm.io.pubsub.subscriber | DEBUG:212 | experiment: Message received ScanParameters2d
2025-07-24 18:14:52,583 | afspm.io.pubsub.subscriber | DEBUG:212 | translator: Message received ScopeStateMsg
2025-07-24 18:14:52,583 | afspm.io.pubsub.subscriber | DEBUG:212 | translator: Message received ScanParameters2d
2025-07-24 18:14:52,638 | afspm.io.pubsub.cache | DEBUG:242 | scheduler: Sending message ProbePosition
2025-07-24 18:14:52,639 | afspm.io.pubsub.subscriber | DEBUG:212 | experiment: Message received ProbePosition
2025-07-24 18:14:52,639 | afspm.io.pubsub.subscriber | DEBUG:212 | metadata: Message received ProbePosition
2025-07-24 18:14:52,699 | afspm.io.pubsub.subscriber | DEBUG:212 | ui: Message received ProbePosition
2025-07-24 18:14:52,880 | afspm.io.pubsub.publisher | DEBUG:76 | scheduler: Sending message ScopeStateMsg
2025-07-24 18:14:52,880 | afspm.io.pubsub.cache | DEBUG:242 | scheduler: Sending message ScopeStateMsg
2025-07-24 18:14:52,882 | afspm.io.pubsub.subscriber | DEBUG:212 | rescanner: Message received ScopeStateMsg
2025-07-24 18:14:52,882 | afspm.components.scan.handler | DEBUG:170 | rescanner: Received new scope state: SS_FREE
2025-07-24 18:14:52,883 | afspm.components.scan.handler | INFO:202 | rescanner: Finished moving, will request collection.
2025-07-24 18:14:52,883 | afspm.components.scan.handler | DEBUG:224 | rescanner: Not performing scanning logic because ScopeState undefined or problem not in problems set.
2025-07-24 18:14:52,893 | afspm.io.pubsub.subscriber | DEBUG:212 | metadata: Message received ScopeStateMsg
2025-07-24 18:14:52,894 | afspm.io.pubsub.subscriber | DEBUG:212 | experiment: Message received ScopeStateMsg
2025-07-24 18:14:52,894 | afspm.components.scan.handler | DEBUG:170 | experiment: Received new scope state: SS_FREE
2025-07-24 18:14:52,894 | afspm.components.scan.handler | INFO:202 | experiment: Finished moving, will request collection.
2025-07-24 18:14:52,894 | afspm.components.scan.handler | INFO:234 | experiment: In state SS_FREE, wanting state SS_SCANNING.
2025-07-24 18:14:52,895 | afspm.io.control.client | DEBUG:194 | Sending start-scan request.
2025-07-24 18:14:52,895 | afspm.io.control.router | DEBUG:343 | scheduler: Message received from client experiment: REQ_ACTION, action: "start-scan"

2025-07-24 18:14:52,895 | afspm.io.control.router | DEBUG:250 | scheduler: Handling send request: REQ_ACTION, action: "start-scan"

2025-07-24 18:14:52,978 | afspm.io.pubsub.subscriber | DEBUG:212 | ui: Message received ScopeStateMsg
2025-07-24 18:14:53,285 | afspm.io.pubsub.subscriber | DEBUG:212 | translator: Message received ProbePosition
2025-07-24 18:14:53,286 | afspm.io.pubsub.subscriber | DEBUG:212 | translator: Message received ScopeStateMsg
2025-07-24 18:14:53,286 | afspm.io.control.server | DEBUG:69 | translator: Message received: REQ_ACTION, action: "start-scan"

2025-07-24 18:14:54,254 | afspm.io.control.server | DEBUG:88 | translator: Sending reply: REP_SUCCESS, None
2025-07-24 18:14:54,255 | afspm.io.control.router | DEBUG:350 | scheduler: Sending reply to experiment: REP_SUCCESS, None
2025-07-24 18:14:54,255 | afspm.io.control.client | DEBUG:130 | experiment: Received reply: REP_SUCCESS, None
2025-07-24 18:14:54,941 | afspm.components.microscope.translator | INFO:502 | New scope state SS_SCANNING, sending out.
2025-07-24 18:14:54,941 | afspm.io.pubsub.publisher | DEBUG:76 | translator: Sending message ScopeStateMsg
2025-07-24 18:14:55,060 | afspm.io.pubsub.publisher | DEBUG:76 | scheduler: Sending message ScopeStateMsg
2025-07-24 18:14:55,061 | afspm.io.pubsub.cache | DEBUG:242 | scheduler: Sending message ScopeStateMsg
2025-07-24 18:14:55,061 | afspm.io.pubsub.subscriber | DEBUG:212 | translator: Message received ScopeStateMsg
2025-07-24 18:14:55,063 | afspm.io.pubsub.subscriber | DEBUG:212 | metadata: Message received ScopeStateMsg
2025-07-24 18:14:55,131 | afspm.io.pubsub.subscriber | DEBUG:212 | rescanner: Message received ScopeStateMsg
2025-07-24 18:14:55,131 | afspm.components.scan.handler | DEBUG:170 | rescanner: Received new scope state: SS_SCANNING
2025-07-24 18:14:55,131 | afspm.components.scan.handler | DEBUG:224 | rescanner: Not performing scanning logic because ScopeState undefined or problem not in problems set.
2025-07-24 18:14:55,139 | afspm.io.pubsub.subscriber | DEBUG:212 | ui: Message received ScopeStateMsg
2025-07-24 18:14:55,148 | afspm.io.pubsub.subscriber | DEBUG:212 | experiment: Message received ScopeStateMsg
2025-07-24 18:14:55,148 | afspm.components.scan.handler | DEBUG:170 | experiment: Received new scope state: SS_SCANNING
2025-07-24 18:17:03,461 | afspm.components.microscope.translators.asylum.translator | DEBUG:350 | Getting datasets from C:/Users/Asylum User/Documents/Asylum Research Data/250724\Image0005.ibw (each dataset is a channel).
2025-07-24 18:17:03,543 | afspm.components.microscope.translator | INFO:536 | New scans, sending out.
2025-07-24 18:17:03,543 | afspm.io.pubsub.publisher | DEBUG:76 | translator: Sending message Scan2d
2025-07-24 18:17:03,544 | afspm.io.pubsub.publisher | DEBUG:76 | translator: Sending message Scan2d
2025-07-24 18:17:03,544 | afspm.io.pubsub.publisher | DEBUG:76 | translator: Sending message Scan2d
2025-07-24 18:17:03,544 | afspm.io.pubsub.publisher | DEBUG:76 | translator: Sending message Scan2d
2025-07-24 18:17:03,675 | afspm.components.drift.drift | DEBUG:331 | # keypoints L: 136, R: 143
2025-07-24 18:17:03,675 | afspm.components.drift.drift | DEBUG:333 | # descriptors L: 136, R: 143
2025-07-24 18:17:03,676 | afspm.components.drift.drift | DEBUG:459 | Drift estimate fitting score (normalized): 0.0028477090265357774
2025-07-24 18:17:03,707 | afspm.components.drift.scheduler | DEBUG:673 | The PCS-to-SCS correction vector has changed: [-3.01345855e-07  1.84570640e-08] m.
2025-07-24 18:17:03,707 | afspm.components.drift.scheduler | DEBUG:676 | With corr rate: [-3.98447673e-11 -3.39563625e-12] m / s.
2025-07-24 18:17:03,708 | afspm.io.pubsub.cache | DEBUG:242 | scheduler: Sending message Scan2d_0.0_HeightRetrace
2025-07-24 18:17:03,717 | afspm.io.pubsub.subscriber | DEBUG:212 | ui: Message received Scan2d_0.0_HeightRetrace
2025-07-24 18:17:03,802 | afspm.io.pubsub.subscriber | DEBUG:212 | metadata: Message received Scan2d_0.0_HeightRetrace
2025-07-24 18:17:03,802 | afspm.io.pubsub.subscriber | DEBUG:212 | experiment: Message received Scan2d_0.0_HeightRetrace
2025-07-24 18:17:03,966 | afspm.io.pubsub.cache | DEBUG:242 | scheduler: Sending message Scan2d_0.0_AmplitudeRetrace
2025-07-24 18:17:03,999 | afspm.io.pubsub.subscriber | DEBUG:212 | ui: Message received Scan2d_0.0_AmplitudeRetrace
2025-07-24 18:17:04,030 | afspm.components.microscope.translator | INFO:502 | New scope state SS_FREE, sending out.
2025-07-24 18:17:04,030 | afspm.io.pubsub.publisher | DEBUG:76 | translator: Sending message ScopeStateMsg
2025-07-24 18:17:04,067 | afspm.io.pubsub.subscriber | DEBUG:212 | experiment: Message received Scan2d_0.0_AmplitudeRetrace
2025-07-24 18:17:04,067 | afspm.io.pubsub.subscriber | DEBUG:212 | metadata: Message received Scan2d_0.0_AmplitudeRetrace
2025-07-24 18:17:04,132 | afspm.io.pubsub.subscriber | DEBUG:212 | translator: Message received Scan2d_0.0_HeightRetrace
2025-07-24 18:17:04,133 | afspm.io.pubsub.subscriber | DEBUG:212 | translator: Message received Scan2d_0.0_AmplitudeRetrace
2025-07-24 18:17:04,216 | afspm.io.pubsub.cache | DEBUG:242 | scheduler: Sending message Scan2d_0.0_PhaseRetrace
2025-07-24 18:17:04,217 | afspm.io.pubsub.subscriber | DEBUG:212 | metadata: Message received Scan2d_0.0_PhaseRetrace
2025-07-24 18:17:04,217 | afspm.io.pubsub.subscriber | DEBUG:212 | experiment: Message received Scan2d_0.0_PhaseRetrace
2025-07-24 18:17:04,277 | afspm.io.pubsub.subscriber | DEBUG:212 | ui: Message received Scan2d_0.0_PhaseRetrace
2025-07-24 18:17:04,459 | afspm.io.pubsub.cache | DEBUG:242 | scheduler: Sending message Scan2d_0.0_ZSensorRetrace
2025-07-24 18:17:04,472 | afspm.io.pubsub.subscriber | DEBUG:212 | metadata: Message received Scan2d_0.0_ZSensorRetrace
2025-07-24 18:17:04,472 | afspm.io.pubsub.subscriber | DEBUG:212 | experiment: Message received Scan2d_0.0_ZSensorRetrace
2025-07-24 18:17:04,558 | afspm.io.pubsub.subscriber | DEBUG:212 | ui: Message received Scan2d_0.0_ZSensorRetrace
2025-07-24 18:17:04,700 | afspm.io.pubsub.publisher | DEBUG:76 | scheduler: Sending message ScopeStateMsg
2025-07-24 18:17:04,701 | afspm.io.pubsub.cache | DEBUG:242 | scheduler: Sending message ScopeStateMsg
2025-07-24 18:17:04,702 | afspm.io.pubsub.subscriber | DEBUG:212 | ui: Message received ScopeStateMsg
2025-07-24 18:17:04,721 | afspm.io.pubsub.subscriber | DEBUG:212 | rescanner: Message received ScopeStateMsg
2025-07-24 18:17:04,721 | afspm.components.scan.handler | DEBUG:170 | rescanner: Received new scope state: SS_FREE
2025-07-24 18:17:04,721 | afspm.components.scan.handler | INFO:198 | rescanner: Finished scan, preparing next scan params.
2025-07-24 18:17:04,722 | afspm.components.scan.handler | DEBUG:224 | rescanner: Not performing scanning logic because ScopeState undefined or problem not in problems set.
2025-07-24 18:17:04,737 | afspm.io.pubsub.subscriber | DEBUG:212 | experiment: Message received ScopeStateMsg
2025-07-24 18:17:04,737 | afspm.io.pubsub.subscriber | DEBUG:212 | metadata: Message received ScopeStateMsg
2025-07-24 18:17:04,737 | afspm.components.scan.handler | DEBUG:170 | experiment: Received new scope state: SS_FREE
2025-07-24 18:17:04,737 | afspm.components.scan.handler | INFO:198 | experiment: Finished scan, preparing next scan params.
2025-07-24 18:17:04,737 | afspm.components.scan.handler | INFO:234 | experiment: In state SS_FREE, wanting state SS_MOVING.
2025-07-24 18:17:04,737 | afspm.samples.keep_scanning.experiment | DEBUG:45 | Insufficient time has passed between scans. Returning None.
2025-07-24 18:17:04,737 | afspm.components.scan.handler | DEBUG:246 | experiment: Cannot send params, because get_next_params returned None.Sleeping and retrying.
2025-07-24 18:17:04,819 | afspm.io.pubsub.subscriber | DEBUG:212 | translator: Message received Scan2d_0.0_PhaseRetrace
2025-07-24 18:17:04,819 | afspm.io.pubsub.subscriber | DEBUG:212 | translator: Message received Scan2d_0.0_ZSensorRetrace
2025-07-24 18:17:04,819 | afspm.io.pubsub.subscriber | DEBUG:212 | translator: Message received ScopeStateMsg
2025-07-24 18:18:04,848 | afspm.components.scan.handler | INFO:234 | experiment: In state SS_FREE, wanting state SS_MOVING.
2025-07-24 18:18:04,848 | afspm.samples.keep_scanning.experiment | DEBUG:45 | Insufficient time has passed between scans. Returning None.
2025-07-24 18:18:04,848 | afspm.components.scan.handler | DEBUG:246 | experiment: Cannot send params, because get_next_params returned None.Sleeping and retrying.
2025-07-24 18:19:04,897 | afspm.components.scan.handler | INFO:234 | experiment: In state SS_FREE, wanting state SS_MOVING.
2025-07-24 18:19:04,897 | afspm.samples.keep_scanning.experiment | DEBUG:45 | Insufficient time has passed between scans. Returning None.
2025-07-24 18:19:04,898 | afspm.components.scan.handler | DEBUG:246 | experiment: Cannot send params, because get_next_params returned None.Sleeping and retrying.
2025-07-24 18:20:05,021 | afspm.components.scan.handler | INFO:234 | experiment: In state SS_FREE, wanting state SS_MOVING.
2025-07-24 18:20:05,022 | afspm.samples.keep_scanning.experiment | DEBUG:45 | Insufficient time has passed between scans. Returning None.
2025-07-24 18:20:05,022 | afspm.components.scan.handler | DEBUG:246 | experiment: Cannot send params, because get_next_params returned None.Sleeping and retrying.
2025-07-24 18:21:05,077 | afspm.components.scan.handler | INFO:234 | experiment: In state SS_FREE, wanting state SS_MOVING.
2025-07-24 18:21:05,077 | afspm.samples.keep_scanning.experiment | DEBUG:45 | Insufficient time has passed between scans. Returning None.
2025-07-24 18:21:05,078 | afspm.components.scan.handler | DEBUG:246 | experiment: Cannot send params, because get_next_params returned None.Sleeping and retrying.
2025-07-24 18:22:05,079 | afspm.components.scan.handler | INFO:234 | experiment: In state SS_FREE, wanting state SS_MOVING.
2025-07-24 18:22:05,080 | afspm.samples.keep_scanning.experiment | DEBUG:45 | Insufficient time has passed between scans. Returning None.
2025-07-24 18:22:05,080 | afspm.components.scan.handler | DEBUG:246 | experiment: Cannot send params, because get_next_params returned None.Sleeping and retrying.
2025-07-24 18:23:05,199 | afspm.components.scan.handler | INFO:234 | experiment: In state SS_FREE, wanting state SS_MOVING.
2025-07-24 18:23:05,199 | afspm.samples.keep_scanning.experiment | DEBUG:45 | Insufficient time has passed between scans. Returning None.
2025-07-24 18:23:05,199 | afspm.components.scan.handler | DEBUG:246 | experiment: Cannot send params, because get_next_params returned None.Sleeping and retrying.
2025-07-24 18:24:05,336 | afspm.components.scan.handler | INFO:234 | experiment: In state SS_FREE, wanting state SS_MOVING.
2025-07-24 18:24:05,337 | afspm.samples.keep_scanning.experiment | DEBUG:45 | Insufficient time has passed between scans. Returning None.
2025-07-24 18:24:05,338 | afspm.components.scan.handler | DEBUG:246 | experiment: Cannot send params, because get_next_params returned None.Sleeping and retrying.
2025-07-24 18:25:05,424 | afspm.components.scan.handler | INFO:234 | experiment: In state SS_FREE, wanting state SS_MOVING.
2025-07-24 18:25:05,425 | afspm.samples.keep_scanning.experiment | DEBUG:45 | Insufficient time has passed between scans. Returning None.
2025-07-24 18:25:05,425 | afspm.components.scan.handler | DEBUG:246 | experiment: Cannot send params, because get_next_params returned None.Sleeping and retrying.
2025-07-24 18:26:05,508 | afspm.components.scan.handler | INFO:234 | experiment: In state SS_FREE, wanting state SS_MOVING.
2025-07-24 18:26:05,508 | afspm.samples.keep_scanning.experiment | DEBUG:45 | Insufficient time has passed between scans. Returning None.
2025-07-24 18:26:05,508 | afspm.components.scan.handler | DEBUG:246 | experiment: Cannot send params, because get_next_params returned None.Sleeping and retrying.
2025-07-24 18:27:05,589 | afspm.components.scan.handler | INFO:234 | experiment: In state SS_FREE, wanting state SS_MOVING.
2025-07-24 18:27:05,590 | afspm.samples.keep_scanning.experiment | DEBUG:45 | Insufficient time has passed between scans. Returning None.
2025-07-24 18:27:05,590 | afspm.components.scan.handler | DEBUG:246 | experiment: Cannot send params, because get_next_params returned None.Sleeping and retrying.
2025-07-24 18:28:05,651 | afspm.components.scan.handler | INFO:234 | experiment: In state SS_FREE, wanting state SS_MOVING.
2025-07-24 18:28:05,651 | afspm.samples.keep_scanning.experiment | DEBUG:45 | Insufficient time has passed between scans. Returning None.
2025-07-24 18:28:05,652 | afspm.components.scan.handler | DEBUG:246 | experiment: Cannot send params, because get_next_params returned None.Sleeping and retrying.
2025-07-24 18:29:05,713 | afspm.components.scan.handler | INFO:234 | experiment: In state SS_FREE, wanting state SS_MOVING.
2025-07-24 18:29:05,714 | afspm.samples.keep_scanning.experiment | DEBUG:45 | Insufficient time has passed between scans. Returning None.
2025-07-24 18:29:05,714 | afspm.components.scan.handler | DEBUG:246 | experiment: Cannot send params, because get_next_params returned None.Sleeping and retrying.
2025-07-24 18:30:05,858 | afspm.components.scan.handler | INFO:234 | experiment: In state SS_FREE, wanting state SS_MOVING.
2025-07-24 18:30:05,858 | afspm.samples.keep_scanning.experiment | DEBUG:49 | Sending out old scan params to keep scanning.
2025-07-24 18:30:05,859 | afspm.io.control.client | DEBUG:242 | Sending set_scan_params with: spatial {
  roi {
    top_left {
      x: 0
      y: 0
    }
    size {
      x: 5
      y: 5
    }
  }
  length_units: "um"
  angular_units: "degrees"
}
data {
  shape {
    x: 128
    y: 128
  }
}

2025-07-24 18:30:05,859 | afspm.io.control.router | DEBUG:343 | scheduler: Message received from client experiment: REQ_SET_SCAN_PARAMS, spatial {
  roi {
    top_left {
      x: 0
      y: 0
    }
    size {
      x: 5
      y: 5
    }
  }
  length_units: "um"
  angular_units: "degrees"
}
data {
  shape {
    x: 128
    y: 128
  }
}

2025-07-24 18:30:05,862 | afspm.io.control.router | DEBUG:250 | scheduler: Handling send request: REQ_SET_SCAN_PARAMS, spatial {
  roi {
    top_left {
      x: 0.33252229821235907
      y: -0.015800156476268284
    }
    size {
      x: 5
      y: 5
    }
  }
  length_units: "um"
  angular_units: "degrees"
}
data {
  shape {
    x: 128
    y: 128
  }
}

2025-07-24 18:30:06,299 | afspm.io.control.server | DEBUG:69 | translator: Message received: REQ_SET_SCAN_PARAMS, spatial {
  roi {
    top_left {
      x: 0.33252229821235907
      y: -0.015800156476268284
    }
    size {
      x: 5
      y: 5
    }
  }
  length_units: "um"
  angular_units: "degrees"
}
data {
  shape {
    x: 128
    y: 128
  }
}

2025-07-24 18:30:06,581 | afspm.components.microscope.translator | INFO:616 | New scope state SS_MOVING, sending out.
2025-07-24 18:30:06,581 | afspm.io.pubsub.publisher | DEBUG:76 | translator: Sending message ScopeStateMsg
2025-07-24 18:30:06,582 | afspm.io.control.server | DEBUG:88 | translator: Sending reply: REP_SUCCESS, None
2025-07-24 18:30:06,582 | afspm.io.control.router | DEBUG:350 | scheduler: Sending reply to experiment: REP_SUCCESS, None
2025-07-24 18:30:06,582 | afspm.io.control.client | DEBUG:130 | experiment: Received reply: REP_SUCCESS, None
2025-07-24 18:30:06,764 | afspm.io.pubsub.publisher | DEBUG:76 | scheduler: Sending message ScopeStateMsg
2025-07-24 18:30:06,764 | afspm.io.pubsub.cache | DEBUG:242 | scheduler: Sending message ScopeStateMsg
2025-07-24 18:30:06,766 | afspm.io.pubsub.subscriber | DEBUG:212 | ui: Message received ScopeStateMsg
2025-07-24 18:30:06,766 | afspm.io.pubsub.subscriber | DEBUG:212 | metadata: Message received ScopeStateMsg
2025-07-24 18:30:06,837 | afspm.io.pubsub.subscriber | DEBUG:212 | rescanner: Message received ScopeStateMsg
2025-07-24 18:30:06,837 | afspm.components.scan.handler | DEBUG:170 | rescanner: Received new scope state: SS_MOVING
2025-07-24 18:30:06,837 | afspm.components.scan.handler | DEBUG:224 | rescanner: Not performing scanning logic because ScopeState undefined or problem not in problems set.
2025-07-24 18:30:06,853 | afspm.io.pubsub.subscriber | DEBUG:212 | experiment: Message received ScopeStateMsg
2025-07-24 18:30:06,853 | afspm.components.scan.handler | DEBUG:170 | experiment: Received new scope state: SS_MOVING
2025-07-24 18:30:06,893 | afspm.components.microscope.translator | INFO:485 | New scan_params, sending out.
2025-07-24 18:30:06,894 | afspm.io.pubsub.publisher | DEBUG:76 | translator: Sending message ScanParameters2d
2025-07-24 18:30:07,016 | afspm.io.pubsub.cache | DEBUG:242 | scheduler: Sending message ScanParameters2d
2025-07-24 18:30:07,026 | afspm.io.pubsub.subscriber | DEBUG:212 | metadata: Message received ScanParameters2d
2025-07-24 18:30:07,049 | afspm.io.pubsub.subscriber | DEBUG:212 | ui: Message received ScanParameters2d
2025-07-24 18:30:07,110 | afspm.components.microscope.translator | INFO:497 | New probe position, sending out.
2025-07-24 18:30:07,110 | afspm.io.pubsub.publisher | DEBUG:76 | translator: Sending message ProbePosition
2025-07-24 18:30:07,111 | afspm.components.microscope.translator | INFO:502 | New scope state SS_FREE, sending out.
2025-07-24 18:30:07,111 | afspm.io.pubsub.publisher | DEBUG:76 | translator: Sending message ScopeStateMsg
2025-07-24 18:30:07,119 | afspm.io.pubsub.subscriber | DEBUG:212 | experiment: Message received ScanParameters2d
2025-07-24 18:30:07,212 | afspm.io.pubsub.subscriber | DEBUG:212 | translator: Message received ScopeStateMsg
2025-07-24 18:30:07,213 | afspm.io.pubsub.subscriber | DEBUG:212 | translator: Message received ScanParameters2d
2025-07-24 18:30:07,264 | afspm.io.pubsub.cache | DEBUG:242 | scheduler: Sending message ProbePosition
2025-07-24 18:30:07,264 | afspm.io.pubsub.subscriber | DEBUG:212 | experiment: Message received ProbePosition
2025-07-24 18:30:07,290 | afspm.io.pubsub.subscriber | DEBUG:212 | metadata: Message received ProbePosition
2025-07-24 18:30:07,327 | afspm.io.pubsub.subscriber | DEBUG:212 | ui: Message received ProbePosition
2025-07-24 18:30:07,514 | afspm.io.pubsub.publisher | DEBUG:76 | scheduler: Sending message ScopeStateMsg
2025-07-24 18:30:07,515 | afspm.io.pubsub.cache | DEBUG:242 | scheduler: Sending message ScopeStateMsg
2025-07-24 18:30:07,520 | afspm.io.pubsub.subscriber | DEBUG:212 | experiment: Message received ScopeStateMsg
2025-07-24 18:30:07,521 | afspm.components.scan.handler | DEBUG:170 | experiment: Received new scope state: SS_FREE
2025-07-24 18:30:07,521 | afspm.components.scan.handler | INFO:202 | experiment: Finished moving, will request collection.
2025-07-24 18:30:07,522 | afspm.components.scan.handler | INFO:234 | experiment: In state SS_FREE, wanting state SS_SCANNING.
2025-07-24 18:30:07,522 | afspm.io.control.client | DEBUG:194 | Sending start-scan request.
2025-07-24 18:30:07,523 | afspm.io.control.router | DEBUG:343 | scheduler: Message received from client experiment: REQ_ACTION, action: "start-scan"

2025-07-24 18:30:07,523 | afspm.io.control.router | DEBUG:250 | scheduler: Handling send request: REQ_ACTION, action: "start-scan"

2025-07-24 18:30:07,552 | afspm.io.pubsub.subscriber | DEBUG:212 | metadata: Message received ScopeStateMsg
2025-07-24 18:30:07,568 | afspm.io.pubsub.subscriber | DEBUG:212 | rescanner: Message received ScopeStateMsg
2025-07-24 18:30:07,568 | afspm.components.scan.handler | DEBUG:170 | rescanner: Received new scope state: SS_FREE
2025-07-24 18:30:07,568 | afspm.components.scan.handler | INFO:202 | rescanner: Finished moving, will request collection.
2025-07-24 18:30:07,569 | afspm.components.scan.handler | DEBUG:224 | rescanner: Not performing scanning logic because ScopeState undefined or problem not in problems set.
2025-07-24 18:30:07,606 | afspm.io.pubsub.subscriber | DEBUG:212 | ui: Message received ScopeStateMsg
2025-07-24 18:30:07,894 | afspm.io.pubsub.subscriber | DEBUG:212 | translator: Message received ProbePosition
2025-07-24 18:30:07,895 | afspm.io.pubsub.subscriber | DEBUG:212 | translator: Message received ScopeStateMsg
2025-07-24 18:30:07,895 | afspm.io.control.server | DEBUG:69 | translator: Message received: REQ_ACTION, action: "start-scan"

2025-07-24 18:30:08,866 | afspm.io.control.server | DEBUG:88 | translator: Sending reply: REP_SUCCESS, None
2025-07-24 18:30:08,867 | afspm.io.control.router | DEBUG:350 | scheduler: Sending reply to experiment: REP_SUCCESS, None
2025-07-24 18:30:08,867 | afspm.io.control.client | DEBUG:130 | experiment: Received reply: REP_SUCCESS, None
2025-07-24 18:30:09,627 | afspm.components.microscope.translator | INFO:502 | New scope state SS_SCANNING, sending out.
2025-07-24 18:30:09,628 | afspm.io.pubsub.publisher | DEBUG:76 | translator: Sending message ScopeStateMsg
2025-07-24 18:30:09,669 | afspm.io.pubsub.publisher | DEBUG:76 | scheduler: Sending message ScopeStateMsg
2025-07-24 18:30:09,669 | afspm.io.pubsub.cache | DEBUG:242 | scheduler: Sending message ScopeStateMsg
2025-07-24 18:30:09,669 | afspm.io.pubsub.subscriber | DEBUG:212 | rescanner: Message received ScopeStateMsg
2025-07-24 18:30:09,669 | afspm.io.pubsub.subscriber | DEBUG:212 | metadata: Message received ScopeStateMsg
2025-07-24 18:30:09,669 | afspm.components.scan.handler | DEBUG:170 | rescanner: Received new scope state: SS_SCANNING
2025-07-24 18:30:09,670 | afspm.io.pubsub.subscriber | DEBUG:212 | experiment: Message received ScopeStateMsg
2025-07-24 18:30:09,670 | afspm.components.scan.handler | DEBUG:224 | rescanner: Not performing scanning logic because ScopeState undefined or problem not in problems set.
2025-07-24 18:30:09,670 | afspm.components.scan.handler | DEBUG:170 | experiment: Received new scope state: SS_SCANNING
2025-07-24 18:30:09,730 | afspm.io.pubsub.subscriber | DEBUG:212 | translator: Message received ScopeStateMsg
2025-07-24 18:30:09,768 | afspm.io.pubsub.subscriber | DEBUG:212 | ui: Message received ScopeStateMsg
2025-07-24 18:32:18,083 | afspm.components.microscope.translators.asylum.translator | DEBUG:350 | Getting datasets from C:/Users/Asylum User/Documents/Asylum Research Data/250724\Image0006.ibw (each dataset is a channel).
2025-07-24 18:32:18,102 | afspm.components.microscope.translator | INFO:536 | New scans, sending out.
2025-07-24 18:32:18,102 | afspm.io.pubsub.publisher | DEBUG:76 | translator: Sending message Scan2d
2025-07-24 18:32:18,102 | afspm.io.pubsub.publisher | DEBUG:76 | translator: Sending message Scan2d
2025-07-24 18:32:18,102 | afspm.io.pubsub.publisher | DEBUG:76 | translator: Sending message Scan2d
2025-07-24 18:32:18,103 | afspm.io.pubsub.publisher | DEBUG:76 | translator: Sending message Scan2d
2025-07-24 18:32:18,297 | afspm.components.drift.drift | DEBUG:331 | # keypoints L: 143, R: 145
2025-07-24 18:32:18,297 | afspm.components.drift.drift | DEBUG:333 | # descriptors L: 143, R: 145
2025-07-24 18:32:18,299 | afspm.components.drift.drift | DEBUG:459 | Drift estimate fitting score (normalized): 0.0038624330994747034
2025-07-24 18:32:18,329 | afspm.components.drift.scheduler | DEBUG:673 | The PCS-to-SCS correction vector has changed: [-3.58786197e-07  1.31016160e-08] m.
2025-07-24 18:32:18,329 | afspm.components.drift.scheduler | DEBUG:676 | With corr rate: [-6.28021612e-11 -5.85535702e-12] m / s.
2025-07-24 18:32:18,330 | afspm.io.pubsub.cache | DEBUG:242 | scheduler: Sending message Scan2d_0.0_HeightRetrace
2025-07-24 18:32:18,330 | afspm.io.pubsub.subscriber | DEBUG:212 | ui: Message received Scan2d_0.0_HeightRetrace
2025-07-24 18:32:18,374 | afspm.io.pubsub.subscriber | DEBUG:212 | metadata: Message received Scan2d_0.0_HeightRetrace
2025-07-24 18:32:18,390 | afspm.io.pubsub.subscriber | DEBUG:212 | experiment: Message received Scan2d_0.0_HeightRetrace
2025-07-24 18:32:18,586 | afspm.components.microscope.translator | INFO:502 | New scope state SS_FREE, sending out.
2025-07-24 18:32:18,586 | afspm.io.pubsub.publisher | DEBUG:76 | translator: Sending message ScopeStateMsg
2025-07-24 18:32:18,593 | afspm.io.pubsub.cache | DEBUG:242 | scheduler: Sending message Scan2d_0.0_AmplitudeRetrace
2025-07-24 18:32:18,614 | afspm.io.pubsub.subscriber | DEBUG:212 | ui: Message received Scan2d_0.0_AmplitudeRetrace
2025-07-24 18:32:18,637 | afspm.io.pubsub.subscriber | DEBUG:212 | metadata: Message received Scan2d_0.0_AmplitudeRetrace
2025-07-24 18:32:18,653 | afspm.io.pubsub.subscriber | DEBUG:212 | experiment: Message received Scan2d_0.0_AmplitudeRetrace
2025-07-24 18:32:18,687 | afspm.io.pubsub.subscriber | DEBUG:212 | translator: Message received Scan2d_0.0_HeightRetrace
2025-07-24 18:32:18,687 | afspm.io.pubsub.subscriber | DEBUG:212 | translator: Message received Scan2d_0.0_AmplitudeRetrace
2025-07-24 18:32:18,845 | afspm.io.pubsub.cache | DEBUG:242 | scheduler: Sending message Scan2d_0.0_PhaseRetrace
2025-07-24 18:32:18,893 | afspm.io.pubsub.subscriber | DEBUG:212 | ui: Message received Scan2d_0.0_PhaseRetrace
2025-07-24 18:32:18,901 | afspm.io.pubsub.subscriber | DEBUG:212 | metadata: Message received Scan2d_0.0_PhaseRetrace
2025-07-24 18:32:18,917 | afspm.io.pubsub.subscriber | DEBUG:212 | experiment: Message received Scan2d_0.0_PhaseRetrace
2025-07-24 18:32:19,092 | afspm.io.pubsub.cache | DEBUG:242 | scheduler: Sending message Scan2d_0.0_ZSensorRetrace
2025-07-24 18:32:19,165 | afspm.io.pubsub.subscriber | DEBUG:212 | metadata: Message received Scan2d_0.0_ZSensorRetrace
2025-07-24 18:32:19,173 | afspm.io.pubsub.subscriber | DEBUG:212 | ui: Message received Scan2d_0.0_ZSensorRetrace
2025-07-24 18:32:19,179 | afspm.io.pubsub.subscriber | DEBUG:212 | experiment: Message received Scan2d_0.0_ZSensorRetrace
2025-07-24 18:32:19,340 | afspm.io.pubsub.publisher | DEBUG:76 | scheduler: Sending message ScopeStateMsg
2025-07-24 18:32:19,340 | afspm.io.pubsub.cache | DEBUG:242 | scheduler: Sending message ScopeStateMsg
2025-07-24 18:32:19,340 | afspm.io.pubsub.subscriber | DEBUG:212 | rescanner: Message received ScopeStateMsg
2025-07-24 18:32:19,340 | afspm.components.scan.handler | DEBUG:170 | rescanner: Received new scope state: SS_FREE
2025-07-24 18:32:19,340 | afspm.io.pubsub.subscriber | DEBUG:212 | ui: Message received ScopeStateMsg
2025-07-24 18:32:19,340 | afspm.io.pubsub.subscriber | DEBUG:212 | experiment: Message received ScopeStateMsg
2025-07-24 18:32:19,342 | afspm.components.scan.handler | INFO:198 | rescanner: Finished scan, preparing next scan params.
2025-07-24 18:32:19,342 | afspm.components.scan.handler | DEBUG:170 | experiment: Received new scope state: SS_FREE
2025-07-24 18:32:19,342 | afspm.components.scan.handler | DEBUG:224 | rescanner: Not performing scanning logic because ScopeState undefined or problem not in problems set.
2025-07-24 18:32:19,342 | afspm.components.scan.handler | INFO:198 | experiment: Finished scan, preparing next scan params.
2025-07-24 18:32:19,342 | afspm.components.scan.handler | INFO:234 | experiment: In state SS_FREE, wanting state SS_MOVING.
2025-07-24 18:32:19,342 | afspm.samples.keep_scanning.experiment | DEBUG:45 | Insufficient time has passed between scans. Returning None.
2025-07-24 18:32:19,342 | afspm.components.scan.handler | DEBUG:246 | experiment: Cannot send params, because get_next_params returned None.Sleeping and retrying.
2025-07-24 18:32:19,367 | afspm.io.pubsub.subscriber | DEBUG:212 | translator: Message received Scan2d_0.0_PhaseRetrace
2025-07-24 18:32:19,368 | afspm.io.pubsub.subscriber | DEBUG:212 | translator: Message received Scan2d_0.0_ZSensorRetrace
2025-07-24 18:32:19,368 | afspm.io.pubsub.subscriber | DEBUG:212 | translator: Message received ScopeStateMsg
2025-07-24 18:32:19,430 | afspm.io.pubsub.subscriber | DEBUG:212 | metadata: Message received ScopeStateMsg
2025-07-24 18:33:19,454 | afspm.components.scan.handler | INFO:234 | experiment: In state SS_FREE, wanting state SS_MOVING.
2025-07-24 18:33:19,454 | afspm.samples.keep_scanning.experiment | DEBUG:45 | Insufficient time has passed between scans. Returning None.
2025-07-24 18:33:19,454 | afspm.components.scan.handler | DEBUG:246 | experiment: Cannot send params, because get_next_params returned None.Sleeping and retrying.
2025-07-24 18:34:19,585 | afspm.components.scan.handler | INFO:234 | experiment: In state SS_FREE, wanting state SS_MOVING.
2025-07-24 18:34:19,585 | afspm.samples.keep_scanning.experiment | DEBUG:45 | Insufficient time has passed between scans. Returning None.
2025-07-24 18:34:19,585 | afspm.components.scan.handler | DEBUG:246 | experiment: Cannot send params, because get_next_params returned None.Sleeping and retrying.
2025-07-24 18:35:19,739 | afspm.components.scan.handler | INFO:234 | experiment: In state SS_FREE, wanting state SS_MOVING.
2025-07-24 18:35:19,740 | afspm.samples.keep_scanning.experiment | DEBUG:45 | Insufficient time has passed between scans. Returning None.
2025-07-24 18:35:19,740 | afspm.components.scan.handler | DEBUG:246 | experiment: Cannot send params, because get_next_params returned None.Sleeping and retrying.
2025-07-24 18:36:19,839 | afspm.components.scan.handler | INFO:234 | experiment: In state SS_FREE, wanting state SS_MOVING.
2025-07-24 18:36:19,839 | afspm.samples.keep_scanning.experiment | DEBUG:45 | Insufficient time has passed between scans. Returning None.
2025-07-24 18:36:19,839 | afspm.components.scan.handler | DEBUG:246 | experiment: Cannot send params, because get_next_params returned None.Sleeping and retrying.
2025-07-24 18:37:19,928 | afspm.components.scan.handler | INFO:234 | experiment: In state SS_FREE, wanting state SS_MOVING.
2025-07-24 18:37:19,928 | afspm.samples.keep_scanning.experiment | DEBUG:45 | Insufficient time has passed between scans. Returning None.
2025-07-24 18:37:19,929 | afspm.components.scan.handler | DEBUG:246 | experiment: Cannot send params, because get_next_params returned None.Sleeping and retrying.
2025-07-24 18:38:19,977 | afspm.components.scan.handler | INFO:234 | experiment: In state SS_FREE, wanting state SS_MOVING.
2025-07-24 18:38:19,977 | afspm.samples.keep_scanning.experiment | DEBUG:45 | Insufficient time has passed between scans. Returning None.
2025-07-24 18:38:19,978 | afspm.components.scan.handler | DEBUG:246 | experiment: Cannot send params, because get_next_params returned None.Sleeping and retrying.
2025-07-24 18:39:20,069 | afspm.components.scan.handler | INFO:234 | experiment: In state SS_FREE, wanting state SS_MOVING.
2025-07-24 18:39:20,069 | afspm.samples.keep_scanning.experiment | DEBUG:45 | Insufficient time has passed between scans. Returning None.
2025-07-24 18:39:20,069 | afspm.components.scan.handler | DEBUG:246 | experiment: Cannot send params, because get_next_params returned None.Sleeping and retrying.
2025-07-24 18:40:20,219 | afspm.components.scan.handler | INFO:234 | experiment: In state SS_FREE, wanting state SS_MOVING.
2025-07-24 18:40:20,219 | afspm.samples.keep_scanning.experiment | DEBUG:45 | Insufficient time has passed between scans. Returning None.
2025-07-24 18:40:20,220 | afspm.components.scan.handler | DEBUG:246 | experiment: Cannot send params, because get_next_params returned None.Sleeping and retrying.
2025-07-24 18:41:20,379 | afspm.components.scan.handler | INFO:234 | experiment: In state SS_FREE, wanting state SS_MOVING.
2025-07-24 18:41:20,379 | afspm.samples.keep_scanning.experiment | DEBUG:45 | Insufficient time has passed between scans. Returning None.
2025-07-24 18:41:20,379 | afspm.components.scan.handler | DEBUG:246 | experiment: Cannot send params, because get_next_params returned None.Sleeping and retrying.
2025-07-24 18:42:20,452 | afspm.components.scan.handler | INFO:234 | experiment: In state SS_FREE, wanting state SS_MOVING.
2025-07-24 18:42:20,452 | afspm.samples.keep_scanning.experiment | DEBUG:45 | Insufficient time has passed between scans. Returning None.
2025-07-24 18:42:20,452 | afspm.components.scan.handler | DEBUG:246 | experiment: Cannot send params, because get_next_params returned None.Sleeping and retrying.
2025-07-24 18:43:20,499 | afspm.components.scan.handler | INFO:234 | experiment: In state SS_FREE, wanting state SS_MOVING.
2025-07-24 18:43:20,499 | afspm.samples.keep_scanning.experiment | DEBUG:45 | Insufficient time has passed between scans. Returning None.
2025-07-24 18:43:20,499 | afspm.components.scan.handler | DEBUG:246 | experiment: Cannot send params, because get_next_params returned None.Sleeping and retrying.
2025-07-24 18:44:20,549 | afspm.components.scan.handler | INFO:234 | experiment: In state SS_FREE, wanting state SS_MOVING.
2025-07-24 18:44:20,549 | afspm.samples.keep_scanning.experiment | DEBUG:45 | Insufficient time has passed between scans. Returning None.
2025-07-24 18:44:20,549 | afspm.components.scan.handler | DEBUG:246 | experiment: Cannot send params, because get_next_params returned None.Sleeping and retrying.
2025-07-24 18:45:20,624 | afspm.components.scan.handler | INFO:234 | experiment: In state SS_FREE, wanting state SS_MOVING.
2025-07-24 18:45:20,626 | afspm.samples.keep_scanning.experiment | DEBUG:49 | Sending out old scan params to keep scanning.
2025-07-24 18:45:20,627 | afspm.io.control.client | DEBUG:242 | Sending set_scan_params with: spatial {
  roi {
    top_left {
      x: 0
      y: 0
    }
    size {
      x: 5
      y: 5
    }
  }
  length_units: "um"
  angular_units: "degrees"
}
data {
  shape {
    x: 128
    y: 128
  }
}

2025-07-24 18:45:20,859 | afspm.io.control.router | DEBUG:343 | scheduler: Message received from client experiment: REQ_SET_SCAN_PARAMS, spatial {
  roi {
    top_left {
      x: 0
      y: 0
    }
    size {
      x: 5
      y: 5
    }
  }
  length_units: "um"
  angular_units: "degrees"
}
data {
  shape {
    x: 128
    y: 128
  }
}

2025-07-24 18:45:20,860 | afspm.io.control.router | DEBUG:250 | scheduler: Handling send request: REQ_SET_SCAN_PARAMS, spatial {
  roi {
    top_left {
      x: 0.407949136959098
      y: -0.00851791117691937
    }
    size {
      x: 5
      y: 5
    }
  }
  length_units: "um"
  angular_units: "degrees"
}
data {
  shape {
    x: 128
    y: 128
  }
}

2025-07-24 18:45:20,920 | afspm.io.control.server | DEBUG:69 | translator: Message received: REQ_SET_SCAN_PARAMS, spatial {
  roi {
    top_left {
      x: 0.407949136959098
      y: -0.00851791117691937
    }
    size {
      x: 5
      y: 5
    }
  }
  length_units: "um"
  angular_units: "degrees"
}
data {
  shape {
    x: 128
    y: 128
  }
}

2025-07-24 18:45:21,203 | afspm.components.microscope.translator | INFO:616 | New scope state SS_MOVING, sending out.
2025-07-24 18:45:21,204 | afspm.io.pubsub.publisher | DEBUG:76 | translator: Sending message ScopeStateMsg
2025-07-24 18:45:21,204 | afspm.io.control.server | DEBUG:88 | translator: Sending reply: REP_SUCCESS, None
2025-07-24 18:45:21,206 | afspm.io.control.router | DEBUG:350 | scheduler: Sending reply to experiment: REP_SUCCESS, None
2025-07-24 18:45:21,206 | afspm.io.control.client | DEBUG:130 | experiment: Received reply: REP_SUCCESS, None
2025-07-24 18:45:21,390 | afspm.io.pubsub.publisher | DEBUG:76 | scheduler: Sending message ScopeStateMsg
2025-07-24 18:45:21,390 | afspm.io.pubsub.cache | DEBUG:242 | scheduler: Sending message ScopeStateMsg
2025-07-24 18:45:21,426 | afspm.io.pubsub.subscriber | DEBUG:212 | rescanner: Message received ScopeStateMsg
2025-07-24 18:45:21,426 | afspm.io.pubsub.subscriber | DEBUG:212 | metadata: Message received ScopeStateMsg
2025-07-24 18:45:21,426 | afspm.components.scan.handler | DEBUG:170 | rescanner: Received new scope state: SS_MOVING
2025-07-24 18:45:21,427 | afspm.components.scan.handler | DEBUG:224 | rescanner: Not performing scanning logic because ScopeState undefined or problem not in problems set.
2025-07-24 18:45:21,472 | afspm.io.pubsub.subscriber | DEBUG:212 | experiment: Message received ScopeStateMsg
2025-07-24 18:45:21,472 | afspm.components.scan.handler | DEBUG:170 | experiment: Received new scope state: SS_MOVING
2025-07-24 18:45:21,495 | afspm.io.pubsub.subscriber | DEBUG:212 | ui: Message received ScopeStateMsg
2025-07-24 18:45:21,512 | afspm.components.microscope.translator | INFO:485 | New scan_params, sending out.
2025-07-24 18:45:21,512 | afspm.io.pubsub.publisher | DEBUG:76 | translator: Sending message ScanParameters2d
2025-07-24 18:45:21,635 | afspm.io.pubsub.cache | DEBUG:242 | scheduler: Sending message ScanParameters2d
2025-07-24 18:45:21,636 | afspm.io.pubsub.subscriber | DEBUG:212 | experiment: Message received ScanParameters2d
2025-07-24 18:45:21,636 | afspm.io.pubsub.subscriber | DEBUG:212 | ui: Message received ScanParameters2d
2025-07-24 18:45:21,691 | afspm.io.pubsub.subscriber | DEBUG:212 | metadata: Message received ScanParameters2d
2025-07-24 18:45:21,732 | afspm.components.microscope.translator | INFO:497 | New probe position, sending out.
2025-07-24 18:45:21,732 | afspm.io.pubsub.publisher | DEBUG:76 | translator: Sending message ProbePosition
2025-07-24 18:45:21,732 | afspm.components.microscope.translator | INFO:502 | New scope state SS_FREE, sending out.
2025-07-24 18:45:21,732 | afspm.io.pubsub.publisher | DEBUG:76 | translator: Sending message ScopeStateMsg
2025-07-24 18:45:21,833 | afspm.io.pubsub.subscriber | DEBUG:212 | translator: Message received ScopeStateMsg
2025-07-24 18:45:21,833 | afspm.io.pubsub.subscriber | DEBUG:212 | translator: Message received ScanParameters2d
2025-07-24 18:45:21,881 | afspm.io.pubsub.cache | DEBUG:242 | scheduler: Sending message ProbePosition
2025-07-24 18:45:21,896 | afspm.io.pubsub.subscriber | DEBUG:212 | experiment: Message received ProbePosition
2025-07-24 18:45:21,922 | afspm.io.pubsub.subscriber | DEBUG:212 | ui: Message received ProbePosition
2025-07-24 18:45:21,959 | afspm.io.pubsub.subscriber | DEBUG:212 | metadata: Message received ProbePosition
2025-07-24 18:45:22,119 | afspm.io.pubsub.publisher | DEBUG:76 | scheduler: Sending message ScopeStateMsg
2025-07-24 18:45:22,119 | afspm.io.pubsub.cache | DEBUG:242 | scheduler: Sending message ScopeStateMsg
2025-07-24 18:45:22,119 | afspm.io.pubsub.subscriber | DEBUG:212 | metadata: Message received ScopeStateMsg
2025-07-24 18:45:22,162 | afspm.io.pubsub.subscriber | DEBUG:212 | rescanner: Message received ScopeStateMsg
2025-07-24 18:45:22,162 | afspm.io.pubsub.subscriber | DEBUG:212 | experiment: Message received ScopeStateMsg
2025-07-24 18:45:22,163 | afspm.components.scan.handler | DEBUG:170 | rescanner: Received new scope state: SS_FREE
2025-07-24 18:45:22,163 | afspm.components.scan.handler | DEBUG:170 | experiment: Received new scope state: SS_FREE
2025-07-24 18:45:22,164 | afspm.components.scan.handler | INFO:202 | experiment: Finished moving, will request collection.
2025-07-24 18:45:22,164 | afspm.components.scan.handler | INFO:202 | rescanner: Finished moving, will request collection.
2025-07-24 18:45:22,164 | afspm.components.scan.handler | INFO:234 | experiment: In state SS_FREE, wanting state SS_SCANNING.
2025-07-24 18:45:22,164 | afspm.components.scan.handler | DEBUG:224 | rescanner: Not performing scanning logic because ScopeState undefined or problem not in problems set.
2025-07-24 18:45:22,165 | afspm.io.control.client | DEBUG:194 | Sending start-scan request.
2025-07-24 18:45:22,165 | afspm.io.control.router | DEBUG:343 | scheduler: Message received from client experiment: REQ_ACTION, action: "start-scan"

2025-07-24 18:45:22,166 | afspm.io.control.router | DEBUG:250 | scheduler: Handling send request: REQ_ACTION, action: "start-scan"

2025-07-24 18:45:22,199 | afspm.io.pubsub.subscriber | DEBUG:212 | ui: Message received ScopeStateMsg
2025-07-24 18:45:22,520 | afspm.io.pubsub.subscriber | DEBUG:212 | translator: Message received ProbePosition
2025-07-24 18:45:22,520 | afspm.io.pubsub.subscriber | DEBUG:212 | translator: Message received ScopeStateMsg
2025-07-24 18:45:22,521 | afspm.io.control.server | DEBUG:69 | translator: Message received: REQ_ACTION, action: "start-scan"

2025-07-24 18:45:23,472 | afspm.io.control.server | DEBUG:88 | translator: Sending reply: REP_SUCCESS, None
2025-07-24 18:45:23,473 | afspm.io.control.router | DEBUG:350 | scheduler: Sending reply to experiment: REP_SUCCESS, None
2025-07-24 18:45:23,473 | afspm.io.control.client | DEBUG:130 | experiment: Received reply: REP_SUCCESS, None
2025-07-24 18:45:24,208 | afspm.components.microscope.translator | INFO:502 | New scope state SS_SCANNING, sending out.
2025-07-24 18:45:24,208 | afspm.io.pubsub.publisher | DEBUG:76 | translator: Sending message ScopeStateMsg
2025-07-24 18:45:24,280 | afspm.io.pubsub.publisher | DEBUG:76 | scheduler: Sending message ScopeStateMsg
2025-07-24 18:45:24,280 | afspm.io.pubsub.cache | DEBUG:242 | scheduler: Sending message ScopeStateMsg
2025-07-24 18:45:24,280 | afspm.io.pubsub.subscriber | DEBUG:212 | rescanner: Message received ScopeStateMsg
2025-07-24 18:45:24,280 | afspm.io.pubsub.subscriber | DEBUG:212 | experiment: Message received ScopeStateMsg
2025-07-24 18:45:24,280 | afspm.components.scan.handler | DEBUG:170 | rescanner: Received new scope state: SS_SCANNING
2025-07-24 18:45:24,281 | afspm.components.scan.handler | DEBUG:224 | rescanner: Not performing scanning logic because ScopeState undefined or problem not in problems set.
2025-07-24 18:45:24,281 | afspm.components.scan.handler | DEBUG:170 | experiment: Received new scope state: SS_SCANNING
2025-07-24 18:45:24,307 | afspm.io.pubsub.subscriber | DEBUG:212 | metadata: Message received ScopeStateMsg
2025-07-24 18:45:24,309 | afspm.io.pubsub.subscriber | DEBUG:212 | translator: Message received ScopeStateMsg
2025-07-24 18:45:24,360 | afspm.io.pubsub.subscriber | DEBUG:212 | ui: Message received ScopeStateMsg
2025-07-24 18:47:32,969 | afspm.components.microscope.translators.asylum.translator | DEBUG:350 | Getting datasets from C:/Users/Asylum User/Documents/Asylum Research Data/250724\Image0007.ibw (each dataset is a channel).
2025-07-24 18:47:32,987 | afspm.components.microscope.translator | INFO:536 | New scans, sending out.
2025-07-24 18:47:32,987 | afspm.io.pubsub.publisher | DEBUG:76 | translator: Sending message Scan2d
2025-07-24 18:47:32,988 | afspm.io.pubsub.publisher | DEBUG:76 | translator: Sending message Scan2d
2025-07-24 18:47:32,988 | afspm.io.pubsub.publisher | DEBUG:76 | translator: Sending message Scan2d
2025-07-24 18:47:32,988 | afspm.io.pubsub.publisher | DEBUG:76 | translator: Sending message Scan2d
2025-07-24 18:47:33,084 | afspm.components.drift.drift | DEBUG:331 | # keypoints L: 136, R: 146
2025-07-24 18:47:33,085 | afspm.components.drift.drift | DEBUG:333 | # descriptors L: 136, R: 146
2025-07-24 18:47:33,086 | afspm.components.drift.drift | DEBUG:459 | Drift estimate fitting score (normalized): 0.0026077477404008904
2025-07-24 18:47:33,115 | afspm.components.drift.scheduler | DEBUG:673 | The PCS-to-SCS correction vector has changed: [-3.77245853e-07  1.28136420e-08] m.
2025-07-24 18:47:33,115 | afspm.components.drift.scheduler | DEBUG:676 | With corr rate: [-2.01829332e-11 -3.14857387e-13] m / s.
2025-07-24 18:47:33,116 | afspm.io.pubsub.cache | DEBUG:242 | scheduler: Sending message Scan2d_0.0_HeightRetrace
2025-07-24 18:47:33,142 | afspm.io.pubsub.subscriber | DEBUG:212 | ui: Message received Scan2d_0.0_HeightRetrace
2025-07-24 18:47:33,163 | afspm.io.pubsub.subscriber | DEBUG:212 | experiment: Message received Scan2d_0.0_HeightRetrace
2025-07-24 18:47:33,163 | afspm.io.pubsub.subscriber | DEBUG:212 | metadata: Message received Scan2d_0.0_HeightRetrace
2025-07-24 18:47:33,424 | afspm.io.pubsub.cache | DEBUG:242 | scheduler: Sending message Scan2d_0.0_AmplitudeRetrace
2025-07-24 18:47:33,426 | afspm.io.pubsub.subscriber | DEBUG:212 | ui: Message received Scan2d_0.0_AmplitudeRetrace
2025-07-24 18:47:33,430 | afspm.io.pubsub.subscriber | DEBUG:212 | metadata: Message received Scan2d_0.0_AmplitudeRetrace
2025-07-24 18:47:33,430 | afspm.io.pubsub.subscriber | DEBUG:212 | experiment: Message received Scan2d_0.0_AmplitudeRetrace
2025-07-24 18:47:33,469 | afspm.components.microscope.translator | INFO:502 | New scope state SS_FREE, sending out.
2025-07-24 18:47:33,469 | afspm.io.pubsub.publisher | DEBUG:76 | translator: Sending message ScopeStateMsg
2025-07-24 18:47:33,570 | afspm.io.pubsub.subscriber | DEBUG:212 | translator: Message received Scan2d_0.0_HeightRetrace
2025-07-24 18:47:33,570 | afspm.io.pubsub.subscriber | DEBUG:212 | translator: Message received Scan2d_0.0_AmplitudeRetrace
2025-07-24 18:47:33,667 | afspm.io.pubsub.cache | DEBUG:242 | scheduler: Sending message Scan2d_0.0_PhaseRetrace
2025-07-24 18:47:33,693 | afspm.io.pubsub.subscriber | DEBUG:212 | experiment: Message received Scan2d_0.0_PhaseRetrace
2025-07-24 18:47:33,693 | afspm.io.pubsub.subscriber | DEBUG:212 | metadata: Message received Scan2d_0.0_PhaseRetrace
2025-07-24 18:47:33,703 | afspm.io.pubsub.subscriber | DEBUG:212 | ui: Message received Scan2d_0.0_PhaseRetrace
2025-07-24 18:47:33,917 | afspm.io.pubsub.cache | DEBUG:242 | scheduler: Sending message Scan2d_0.0_ZSensorRetrace
2025-07-24 18:47:33,958 | afspm.io.pubsub.subscriber | DEBUG:212 | metadata: Message received Scan2d_0.0_ZSensorRetrace
2025-07-24 18:47:33,958 | afspm.io.pubsub.subscriber | DEBUG:212 | experiment: Message received Scan2d_0.0_ZSensorRetrace
2025-07-24 18:47:33,983 | afspm.io.pubsub.subscriber | DEBUG:212 | ui: Message received Scan2d_0.0_ZSensorRetrace
2025-07-24 18:47:34,176 | afspm.io.pubsub.publisher | DEBUG:76 | scheduler: Sending message ScopeStateMsg
2025-07-24 18:47:34,177 | afspm.io.pubsub.cache | DEBUG:242 | scheduler: Sending message ScopeStateMsg
2025-07-24 18:47:34,223 | afspm.io.pubsub.subscriber | DEBUG:212 | experiment: Message received ScopeStateMsg
2025-07-24 18:47:34,224 | afspm.components.scan.handler | DEBUG:170 | experiment: Received new scope state: SS_FREE
2025-07-24 18:47:34,224 | afspm.components.scan.handler | INFO:198 | experiment: Finished scan, preparing next scan params.
2025-07-24 18:47:34,226 | afspm.components.scan.handler | INFO:234 | experiment: In state SS_FREE, wanting state SS_MOVING.
2025-07-24 18:47:34,226 | afspm.samples.keep_scanning.experiment | DEBUG:45 | Insufficient time has passed between scans. Returning None.
2025-07-24 18:47:34,226 | afspm.components.scan.handler | DEBUG:246 | experiment: Cannot send params, because get_next_params returned None.Sleeping and retrying.
2025-07-24 18:47:34,254 | afspm.io.pubsub.subscriber | DEBUG:212 | rescanner: Message received ScopeStateMsg
2025-07-24 18:47:34,254 | afspm.components.scan.handler | DEBUG:170 | rescanner: Received new scope state: SS_FREE
2025-07-24 18:47:34,254 | afspm.components.scan.handler | INFO:198 | rescanner: Finished scan, preparing next scan params.
2025-07-24 18:47:34,254 | afspm.components.scan.handler | DEBUG:224 | rescanner: Not performing scanning logic because ScopeState undefined or problem not in problems set.
2025-07-24 18:47:34,257 | afspm.io.pubsub.subscriber | DEBUG:212 | translator: Message received Scan2d_0.0_PhaseRetrace
2025-07-24 18:47:34,257 | afspm.io.pubsub.subscriber | DEBUG:212 | translator: Message received Scan2d_0.0_ZSensorRetrace
2025-07-24 18:47:34,257 | afspm.io.pubsub.subscriber | DEBUG:212 | translator: Message received ScopeStateMsg
2025-07-24 18:47:34,263 | afspm.io.pubsub.subscriber | DEBUG:212 | ui: Message received ScopeStateMsg
2025-07-24 18:48:34,317 | afspm.components.scan.handler | INFO:234 | experiment: In state SS_FREE, wanting state SS_MOVING.
2025-07-24 18:48:34,317 | afspm.samples.keep_scanning.experiment | DEBUG:45 | Insufficient time has passed between scans. Returning None.
2025-07-24 18:48:34,317 | afspm.components.scan.handler | DEBUG:246 | experiment: Cannot send params, because get_next_params returned None.Sleeping and retrying.
2025-07-24 18:49:34,463 | afspm.components.scan.handler | INFO:234 | experiment: In state SS_FREE, wanting state SS_MOVING.
2025-07-24 18:49:34,463 | afspm.samples.keep_scanning.experiment | DEBUG:45 | Insufficient time has passed between scans. Returning None.
2025-07-24 18:49:34,464 | afspm.components.scan.handler | DEBUG:246 | experiment: Cannot send params, because get_next_params returned None.Sleeping and retrying.
2025-07-24 18:50:34,631 | afspm.components.scan.handler | INFO:234 | experiment: In state SS_FREE, wanting state SS_MOVING.
2025-07-24 18:50:34,631 | afspm.samples.keep_scanning.experiment | DEBUG:45 | Insufficient time has passed between scans. Returning None.
2025-07-24 18:50:34,631 | afspm.components.scan.handler | DEBUG:246 | experiment: Cannot send params, because get_next_params returned None.Sleeping and retrying.
2025-07-24 18:51:34,644 | afspm.components.scan.handler | INFO:234 | experiment: In state SS_FREE, wanting state SS_MOVING.
2025-07-24 18:51:34,645 | afspm.samples.keep_scanning.experiment | DEBUG:45 | Insufficient time has passed between scans. Returning None.
2025-07-24 18:51:34,645 | afspm.components.scan.handler | DEBUG:246 | experiment: Cannot send params, because get_next_params returned None.Sleeping and retrying.
2025-07-24 18:52:34,767 | afspm.components.scan.handler | INFO:234 | experiment: In state SS_FREE, wanting state SS_MOVING.
2025-07-24 18:52:34,767 | afspm.samples.keep_scanning.experiment | DEBUG:45 | Insufficient time has passed between scans. Returning None.
2025-07-24 18:52:34,768 | afspm.components.scan.handler | DEBUG:246 | experiment: Cannot send params, because get_next_params returned None.Sleeping and retrying.
2025-07-24 18:53:34,798 | afspm.components.scan.handler | INFO:234 | experiment: In state SS_FREE, wanting state SS_MOVING.
2025-07-24 18:53:34,798 | afspm.samples.keep_scanning.experiment | DEBUG:45 | Insufficient time has passed between scans. Returning None.
2025-07-24 18:53:34,798 | afspm.components.scan.handler | DEBUG:246 | experiment: Cannot send params, because get_next_params returned None.Sleeping and retrying.
2025-07-24 18:54:34,913 | afspm.components.scan.handler | INFO:234 | experiment: In state SS_FREE, wanting state SS_MOVING.
2025-07-24 18:54:34,914 | afspm.samples.keep_scanning.experiment | DEBUG:45 | Insufficient time has passed between scans. Returning None.
2025-07-24 18:54:34,914 | afspm.components.scan.handler | DEBUG:246 | experiment: Cannot send params, because get_next_params returned None.Sleeping and retrying.
2025-07-24 18:55:34,972 | afspm.components.scan.handler | INFO:234 | experiment: In state SS_FREE, wanting state SS_MOVING.
2025-07-24 18:55:34,972 | afspm.samples.keep_scanning.experiment | DEBUG:45 | Insufficient time has passed between scans. Returning None.
2025-07-24 18:55:34,973 | afspm.components.scan.handler | DEBUG:246 | experiment: Cannot send params, because get_next_params returned None.Sleeping and retrying.
2025-07-24 18:56:35,035 | afspm.components.scan.handler | INFO:234 | experiment: In state SS_FREE, wanting state SS_MOVING.
2025-07-24 18:56:35,035 | afspm.samples.keep_scanning.experiment | DEBUG:45 | Insufficient time has passed between scans. Returning None.
2025-07-24 18:56:35,035 | afspm.components.scan.handler | DEBUG:246 | experiment: Cannot send params, because get_next_params returned None.Sleeping and retrying.
2025-07-24 18:57:35,141 | afspm.components.scan.handler | INFO:234 | experiment: In state SS_FREE, wanting state SS_MOVING.
2025-07-24 18:57:35,141 | afspm.samples.keep_scanning.experiment | DEBUG:45 | Insufficient time has passed between scans. Returning None.
2025-07-24 18:57:35,142 | afspm.components.scan.handler | DEBUG:246 | experiment: Cannot send params, because get_next_params returned None.Sleeping and retrying.
2025-07-24 18:58:35,252 | afspm.components.scan.handler | INFO:234 | experiment: In state SS_FREE, wanting state SS_MOVING.
2025-07-24 18:58:35,252 | afspm.samples.keep_scanning.experiment | DEBUG:45 | Insufficient time has passed between scans. Returning None.
2025-07-24 18:58:35,253 | afspm.components.scan.handler | DEBUG:246 | experiment: Cannot send params, because get_next_params returned None.Sleeping and retrying.
2025-07-24 18:59:35,295 | afspm.components.scan.handler | INFO:234 | experiment: In state SS_FREE, wanting state SS_MOVING.
2025-07-24 18:59:35,295 | afspm.samples.keep_scanning.experiment | DEBUG:45 | Insufficient time has passed between scans. Returning None.
2025-07-24 18:59:35,295 | afspm.components.scan.handler | DEBUG:246 | experiment: Cannot send params, because get_next_params returned None.Sleeping and retrying.
2025-07-24 19:00:35,338 | afspm.components.scan.handler | INFO:234 | experiment: In state SS_FREE, wanting state SS_MOVING.
2025-07-24 19:00:35,338 | afspm.samples.keep_scanning.experiment | DEBUG:49 | Sending out old scan params to keep scanning.
2025-07-24 19:00:35,340 | afspm.io.control.client | DEBUG:242 | Sending set_scan_params with: spatial {
  roi {
    top_left {
      x: 0
      y: 0
    }
    size {
      x: 5
      y: 5
    }
  }
  length_units: "um"
  angular_units: "degrees"
}
data {
  shape {
    x: 128
    y: 128
  }
}

2025-07-24 19:00:35,341 | afspm.io.control.router | DEBUG:343 | scheduler: Message received from client experiment: REQ_SET_SCAN_PARAMS, spatial {
  roi {
    top_left {
      x: 0
      y: 0
    }
    size {
      x: 5
      y: 5
    }
  }
  length_units: "um"
  angular_units: "degrees"
}
data {
  shape {
    x: 128
    y: 128
  }
}

2025-07-24 19:00:35,343 | afspm.io.control.router | DEBUG:250 | scheduler: Handling send request: REQ_SET_SCAN_PARAMS, spatial {
  roi {
    top_left {
      x: 0.39304279828618177
      y: -0.012567206826407688
    }
    size {
      x: 5
      y: 5
    }
  }
  length_units: "um"
  angular_units: "degrees"
}
data {
  shape {
    x: 128
    y: 128
  }
}

2025-07-24 19:00:35,742 | afspm.io.control.server | DEBUG:69 | translator: Message received: REQ_SET_SCAN_PARAMS, spatial {
  roi {
    top_left {
      x: 0.39304279828618177
      y: -0.012567206826407688
    }
    size {
      x: 5
      y: 5
    }
  }
  length_units: "um"
  angular_units: "degrees"
}
data {
  shape {
    x: 128
    y: 128
  }
}

2025-07-24 19:00:36,027 | afspm.components.microscope.translator | INFO:616 | New scope state SS_MOVING, sending out.
2025-07-24 19:00:36,027 | afspm.io.pubsub.publisher | DEBUG:76 | translator: Sending message ScopeStateMsg
2025-07-24 19:00:36,028 | afspm.io.control.server | DEBUG:88 | translator: Sending reply: REP_SUCCESS, None
2025-07-24 19:00:36,028 | afspm.io.control.router | DEBUG:350 | scheduler: Sending reply to experiment: REP_SUCCESS, None
2025-07-24 19:00:36,029 | afspm.io.control.client | DEBUG:130 | experiment: Received reply: REP_SUCCESS, None
2025-07-24 19:00:36,215 | afspm.io.pubsub.publisher | DEBUG:76 | scheduler: Sending message ScopeStateMsg
2025-07-24 19:00:36,215 | afspm.io.pubsub.cache | DEBUG:242 | scheduler: Sending message ScopeStateMsg
2025-07-24 19:00:36,296 | afspm.io.pubsub.subscriber | DEBUG:212 | experiment: Message received ScopeStateMsg
2025-07-24 19:00:36,296 | afspm.io.pubsub.subscriber | DEBUG:212 | rescanner: Message received ScopeStateMsg
2025-07-24 19:00:36,296 | afspm.components.scan.handler | DEBUG:170 | experiment: Received new scope state: SS_MOVING
2025-07-24 19:00:36,296 | afspm.components.scan.handler | DEBUG:170 | rescanner: Received new scope state: SS_MOVING
2025-07-24 19:00:36,296 | afspm.components.scan.handler | DEBUG:224 | rescanner: Not performing scanning logic because ScopeState undefined or problem not in problems set.
2025-07-24 19:00:36,305 | afspm.io.pubsub.subscriber | DEBUG:212 | ui: Message received ScopeStateMsg
2025-07-24 19:00:36,337 | afspm.components.microscope.translator | INFO:485 | New scan_params, sending out.
2025-07-24 19:00:36,337 | afspm.io.pubsub.publisher | DEBUG:76 | translator: Sending message ScanParameters2d
2025-07-24 19:00:36,475 | afspm.io.pubsub.cache | DEBUG:242 | scheduler: Sending message ScanParameters2d
2025-07-24 19:00:36,476 | afspm.io.pubsub.subscriber | DEBUG:212 | ui: Message received ScanParameters2d
2025-07-24 19:00:36,555 | afspm.components.microscope.translator | INFO:497 | New probe position, sending out.
2025-07-24 19:00:36,556 | afspm.io.pubsub.publisher | DEBUG:76 | translator: Sending message ProbePosition
2025-07-24 19:00:36,556 | afspm.components.microscope.translator | INFO:502 | New scope state SS_FREE, sending out.
2025-07-24 19:00:36,556 | afspm.io.pubsub.publisher | DEBUG:76 | translator: Sending message ScopeStateMsg
2025-07-24 19:00:36,561 | afspm.io.pubsub.subscriber | DEBUG:212 | metadata: Message received ScanParameters2d
2025-07-24 19:00:36,561 | afspm.io.pubsub.subscriber | DEBUG:212 | experiment: Message received ScanParameters2d
2025-07-24 19:00:36,657 | afspm.io.pubsub.subscriber | DEBUG:212 | translator: Message received ScopeStateMsg
2025-07-24 19:00:36,657 | afspm.io.pubsub.subscriber | DEBUG:212 | translator: Message received ScanParameters2d
2025-07-24 19:00:36,725 | afspm.io.pubsub.cache | DEBUG:242 | scheduler: Sending message ProbePosition
2025-07-24 19:00:36,757 | afspm.io.pubsub.subscriber | DEBUG:212 | ui: Message received ProbePosition
2025-07-24 19:00:36,826 | afspm.io.pubsub.subscriber | DEBUG:212 | experiment: Message received ProbePosition
2025-07-24 19:00:36,826 | afspm.io.pubsub.subscriber | DEBUG:212 | metadata: Message received ProbePosition
2025-07-24 19:00:36,972 | afspm.io.pubsub.publisher | DEBUG:76 | scheduler: Sending message ScopeStateMsg
2025-07-24 19:00:36,972 | afspm.io.pubsub.cache | DEBUG:242 | scheduler: Sending message ScopeStateMsg
2025-07-24 19:00:36,972 | afspm.io.pubsub.subscriber | DEBUG:212 | rescanner: Message received ScopeStateMsg
2025-07-24 19:00:36,973 | afspm.io.pubsub.subscriber | DEBUG:212 | metadata: Message received ScopeStateMsg

REE
2025-07-24 19:00:36,973 | afspm.components.scan.handler | INFO:202 | rescanner: Finished moving, will request collection.
2025-07-24 19:00:36,973 | afspm.components.scan.handler | DEBUG:224 | rescanner: Not performing scanning logic because ScopeState undefined or problem not in problems set.
2025-07-24 19:00:36,974 | afspm.components.scan.handler | INFO:234 | experiment: In state SS_FREE, wanting state SS_SCANNING.
2025-07-24 19:00:36,975 | afspm.io.control.client | DEBUG:194 | Sending start-scan request.
2025-07-24 19:00:36,975 | afspm.io.control.router | DEBUG:343 | scheduler: Message received from client experiment: REQ_ACTION, action: "start-scan"

2025-07-24 19:00:36,975 | afspm.io.control.router | DEBUG:250 | scheduler: Handling send request: REQ_ACTION, action: "start-scan"

2025-07-24 19:00:37,036 | afspm.io.pubsub.subscriber | DEBUG:212 | ui: Message received ScopeStateMsg
2025-07-24 19:00:37,341 | afspm.io.pubsub.subscriber | DEBUG:212 | translator: Message received ProbePosition
2025-07-24 19:00:37,342 | afspm.io.pubsub.subscriber | DEBUG:212 | translator: Message received ScopeStateMsg
2025-07-24 19:00:37,342 | afspm.io.control.server | DEBUG:69 | translator: Message received: REQ_ACTION, action: "start-scan"

2025-07-24 19:00:38,297 | afspm.io.control.server | DEBUG:88 | translator: Sending reply: REP_SUCCESS, None
2025-07-24 19:00:38,298 | afspm.io.control.router | DEBUG:350 | scheduler: Sending reply to experiment: REP_SUCCESS, None
2025-07-24 19:00:38,298 | afspm.io.control.client | DEBUG:130 | experiment: Received reply: REP_SUCCESS, None
2025-07-24 19:00:39,050 | afspm.components.microscope.translator | INFO:502 | New scope state SS_SCANNING, sending out.
2025-07-24 19:00:39,051 | afspm.io.pubsub.publisher | DEBUG:76 | translator: Sending message ScopeStateMsg
2025-07-24 19:00:39,087 | afspm.io.pubsub.publisher | DEBUG:76 | scheduler: Sending message ScopeStateMsg
2025-07-24 19:00:39,088 | afspm.io.pubsub.cache | DEBUG:242 | scheduler: Sending message ScopeStateMsg
2025-07-24 19:00:39,088 | afspm.io.pubsub.subscriber | DEBUG:212 | rescanner: Message received ScopeStateMsg
2025-07-24 19:00:39,089 | afspm.components.scan.handler | DEBUG:170 | rescanner: Received new scope state: SS_SCANNING
2025-07-24 19:00:39,089 | afspm.components.scan.handler | DEBUG:224 | rescanner: Not performing scanning logic because ScopeState undefined or problem not in problems set.
2025-07-24 19:00:39,089 | afspm.io.pubsub.subscriber | DEBUG:212 | metadata: Message received ScopeStateMsg
2025-07-24 19:00:39,089 | afspm.io.pubsub.subscriber | DEBUG:212 | ui: Message received ScopeStateMsg
2025-07-24 19:00:39,152 | afspm.io.pubsub.subscriber | DEBUG:212 | translator: Message received ScopeStateMsg
2025-07-24 19:00:39,179 | afspm.io.pubsub.subscriber | DEBUG:212 | experiment: Message received ScopeStateMsg
2025-07-24 19:00:39,179 | afspm.components.scan.handler | DEBUG:170 | experiment: Received new scope state: SS_SCANNING
2025-07-24 19:02:47,853 | afspm.components.microscope.translators.asylum.translator | DEBUG:350 | Getting datasets from C:/Users/Asylum User/Documents/Asylum Research Data/250724\Image0008.ibw (each dataset is a channel).
2025-07-24 19:02:47,872 | afspm.components.microscope.translator | INFO:536 | New scans, sending out.
2025-07-24 19:02:47,872 | afspm.io.pubsub.publisher | DEBUG:76 | translator: Sending message Scan2d
2025-07-24 19:02:47,872 | afspm.io.pubsub.publisher | DEBUG:76 | translator: Sending message Scan2d
2025-07-24 19:02:47,872 | afspm.io.pubsub.publisher | DEBUG:76 | translator: Sending message Scan2d
2025-07-24 19:02:47,872 | afspm.io.pubsub.publisher | DEBUG:76 | translator: Sending message Scan2d
2025-07-24 19:02:48,053 | afspm.components.drift.drift | DEBUG:331 | # keypoints L: 135, R: 137
2025-07-24 19:02:48,054 | afspm.components.drift.drift | DEBUG:333 | # descriptors L: 135, R: 137
2025-07-24 19:02:48,055 | afspm.components.drift.drift | DEBUG:459 | Drift estimate fitting score (normalized): 0.003273169157398798
2025-07-24 19:02:48,083 | afspm.components.drift.scheduler | DEBUG:673 | The PCS-to-SCS correction vector has changed: [-4.25335281e-07  9.01736893e-09] m.
2025-07-24 19:02:48,083 | afspm.components.drift.scheduler | DEBUG:676 | With corr rate: [-5.25651932e-11 -4.14959870e-12] m / s.
2025-07-24 19:02:48,085 | afspm.io.pubsub.cache | DEBUG:242 | scheduler: Sending message Scan2d_0.0_HeightRetrace
2025-07-24 19:02:48,119 | afspm.io.pubsub.subscriber | DEBUG:212 | ui: Message received Scan2d_0.0_HeightRetrace
2025-07-24 19:02:48,125 | afspm.io.pubsub.subscriber | DEBUG:212 | metadata: Message received Scan2d_0.0_HeightRetrace
2025-07-24 19:02:48,125 | afspm.io.pubsub.subscriber | DEBUG:212 | experiment: Message received Scan2d_0.0_HeightRetrace
2025-07-24 19:02:48,349 | afspm.io.pubsub.cache | DEBUG:242 | scheduler: Sending message Scan2d_0.0_AmplitudeRetrace
2025-07-24 19:02:48,373 | afspm.components.microscope.translator | INFO:502 | New scope state SS_FREE, sending out.
2025-07-24 19:02:48,373 | afspm.io.pubsub.publisher | DEBUG:76 | translator: Sending message ScopeStateMsg
2025-07-24 19:02:48,377 | afspm.io.pubsub.subscriber | DEBUG:212 | metadata: Message received Scan2d_0.0_AmplitudeRetrace
2025-07-24 19:02:48,377 | afspm.io.pubsub.subscriber | DEBUG:212 | experiment: Message received Scan2d_0.0_AmplitudeRetrace
2025-07-24 19:02:48,401 | afspm.io.pubsub.subscriber | DEBUG:212 | ui: Message received Scan2d_0.0_AmplitudeRetrace
2025-07-24 19:02:48,474 | afspm.io.pubsub.subscriber | DEBUG:212 | translator: Message received Scan2d_0.0_HeightRetrace
2025-07-24 19:02:48,474 | afspm.io.pubsub.subscriber | DEBUG:212 | translator: Message received Scan2d_0.0_AmplitudeRetrace
2025-07-24 19:02:48,581 | afspm.io.pubsub.cache | DEBUG:242 | scheduler: Sending message Scan2d_0.0_PhaseRetrace
2025-07-24 19:02:48,583 | afspm.io.pubsub.subscriber | DEBUG:212 | ui: Message received Scan2d_0.0_PhaseRetrace
2025-07-24 19:02:48,657 | afspm.io.pubsub.subscriber | DEBUG:212 | metadata: Message received Scan2d_0.0_PhaseRetrace

2025-07-24 19:02:48,833 | afspm.io.pubsub.cache | DEBUG:242 | scheduler: Sending message Scan2d_0.0_ZSensorRetrace
2025-07-24 19:02:48,867 | afspm.io.pubsub.subscriber | DEBUG:212 | ui: Message received Scan2d_0.0_ZSensorRetrace
2025-07-24 19:02:48,921 | afspm.io.pubsub.subscriber | DEBUG:212 | metadata: Message received Scan2d_0.0_ZSensorRetrace
2025-07-24 19:02:48,921 | afspm.io.pubsub.subscriber | DEBUG:212 | experiment: Message received Scan2d_0.0_ZSensorRetrace
2025-07-24 19:02:49,084 | afspm.io.pubsub.publisher | DEBUG:76 | scheduler: Sending message ScopeStateMsg
2025-07-24 19:02:49,084 | afspm.io.pubsub.cache | DEBUG:242 | scheduler: Sending message ScopeStateMsg
2025-07-24 19:02:49,148 | afspm.io.pubsub.subscriber | DEBUG:212 | ui: Message received ScopeStateMsg
2025-07-24 19:02:49,155 | afspm.io.pubsub.subscriber | DEBUG:212 | rescanner: Message received ScopeStateMsg
2025-07-24 19:02:49,155 | afspm.components.scan.handler | DEBUG:170 | rescanner: Received new scope state: SS_FREE
2025-07-24 19:02:49,155 | afspm.components.scan.handler | INFO:198 | rescanner: Finished scan, preparing next scan params.
2025-07-24 19:02:49,155 | afspm.components.scan.handler | DEBUG:224 | rescanner: Not performing scanning logic because ScopeState undefined or problem not in problems set.
2025-07-24 19:02:49,173 | afspm.io.pubsub.subscriber | DEBUG:212 | translator: Message received Scan2d_0.0_PhaseRetrace
2025-07-24 19:02:49,173 | afspm.io.pubsub.subscriber | DEBUG:212 | translator: Message received Scan2d_0.0_ZSensorRetrace
2025-07-24 19:02:49,173 | afspm.io.pubsub.subscriber | DEBUG:212 | translator: Message received ScopeStateMsg
2025-07-24 19:02:49,186 | afspm.io.pubsub.subscriber | DEBUG:212 | metadata: Message received ScopeStateMsg
2025-07-24 19:02:49,186 | afspm.io.pubsub.subscriber | DEBUG:212 | experiment: Message received ScopeStateMsg
2025-07-24 19:02:49,187 | afspm.components.scan.handler | DEBUG:170 | experiment: Received new scope state: SS_FREE
2025-07-24 19:02:49,187 | afspm.components.scan.handler | INFO:198 | experiment: Finished scan, preparing next scan params.
2025-07-24 19:02:49,187 | afspm.components.scan.handler | INFO:234 | experiment: In state SS_FREE, wanting state SS_MOVING.
2025-07-24 19:02:49,187 | afspm.samples.keep_scanning.experiment | DEBUG:45 | Insufficient time has passed between scans. Returning None.
2025-07-24 19:02:49,187 | afspm.components.scan.handler | DEBUG:246 | experiment: Cannot send params, because get_next_params returned None.Sleeping and retrying.
2025-07-24 19:03:49,212 | afspm.components.scan.handler | INFO:234 | experiment: In state SS_FREE, wanting state SS_MOVING.
2025-07-24 19:03:49,212 | afspm.samples.keep_scanning.experiment | DEBUG:45 | Insufficient time has passed between scans. Returning None.
2025-07-24 19:03:49,213 | afspm.components.scan.handler | DEBUG:246 | experiment: Cannot send params, because get_next_params returned None.Sleeping and retrying.
2025-07-24 19:04:49,359 | afspm.components.scan.handler | INFO:234 | experiment: In state SS_FREE, wanting state SS_MOVING.
2025-07-24 19:04:49,359 | afspm.samples.keep_scanning.experiment | DEBUG:45 | Insufficient time has passed between scans. Returning None.
2025-07-24 19:04:49,359 | afspm.components.scan.handler | DEBUG:246 | experiment: Cannot send params, because get_next_params returned None.Sleeping and retrying.
2025-07-24 19:05:49,500 | afspm.components.scan.handler | INFO:234 | experiment: In state SS_FREE, wanting state SS_MOVING.
2025-07-24 19:05:49,500 | afspm.samples.keep_scanning.experiment | DEBUG:45 | Insufficient time has passed between scans. Returning None.
2025-07-24 19:05:49,500 | afspm.components.scan.handler | DEBUG:246 | experiment: Cannot send params, because get_next_params returned None.Sleeping and retrying.
2025-07-24 19:06:49,630 | afspm.components.scan.handler | INFO:234 | experiment: In state SS_FREE, wanting state SS_MOVING.
2025-07-24 19:06:49,631 | afspm.samples.keep_scanning.experiment | DEBUG:45 | Insufficient time has passed between scans. Returning None.
2025-07-24 19:06:49,631 | afspm.components.scan.handler | DEBUG:246 | experiment: Cannot send params, because get_next_params returned None.Sleeping and retrying.
2025-07-24 19:07:49,757 | afspm.components.scan.handler | INFO:234 | experiment: In state SS_FREE, wanting state SS_MOVING.
2025-07-24 19:07:49,757 | afspm.samples.keep_scanning.experiment | DEBUG:45 | Insufficient time has passed between scans. Returning None.
2025-07-24 19:07:49,759 | afspm.components.scan.handler | DEBUG:246 | experiment: Cannot send params, because get_next_params returned None.Sleeping and retrying.
2025-07-24 19:08:49,907 | afspm.components.scan.handler | INFO:234 | experiment: In state SS_FREE, wanting state SS_MOVING.
2025-07-24 19:08:49,907 | afspm.samples.keep_scanning.experiment | DEBUG:45 | Insufficient time has passed between scans. Returning None.
2025-07-24 19:08:49,907 | afspm.components.scan.handler | DEBUG:246 | experiment: Cannot send params, because get_next_params returned None.Sleeping and retrying.
2025-07-24 19:09:50,048 | afspm.components.scan.handler | INFO:234 | experiment: In state SS_FREE, wanting state SS_MOVING.
2025-07-24 19:09:50,048 | afspm.samples.keep_scanning.experiment | DEBUG:45 | Insufficient time has passed between scans. Returning None.
2025-07-24 19:09:50,049 | afspm.components.scan.handler | DEBUG:246 | experiment: Cannot send params, because get_next_params returned None.Sleeping and retrying.
2025-07-24 19:10:50,079 | afspm.components.scan.handler | INFO:234 | experiment: In state SS_FREE, wanting state SS_MOVING.
2025-07-24 19:10:50,079 | afspm.samples.keep_scanning.experiment | DEBUG:45 | Insufficient time has passed between scans. Returning None.
2025-07-24 19:10:50,080 | afspm.components.scan.handler | DEBUG:246 | experiment: Cannot send params, because get_next_params returned None.Sleeping and retrying.
2025-07-24 19:11:50,205 | afspm.components.scan.handler | INFO:234 | experiment: In state SS_FREE, wanting state SS_MOVING.
2025-07-24 19:11:50,205 | afspm.samples.keep_scanning.experiment | DEBUG:45 | Insufficient time has passed between scans. Returning None.
2025-07-24 19:11:50,206 | afspm.components.scan.handler | DEBUG:246 | experiment: Cannot send params, because get_next_params returned None.Sleeping and retrying.
2025-07-24 19:12:50,233 | afspm.components.scan.handler | INFO:234 | experiment: In state SS_FREE, wanting state SS_MOVING.
2025-07-24 19:12:50,233 | afspm.samples.keep_scanning.experiment | DEBUG:45 | Insufficient time has passed between scans. Returning None.
2025-07-24 19:12:50,233 | afspm.components.scan.handler | DEBUG:246 | experiment: Cannot send params, because get_next_params returned None.Sleeping and retrying.
2025-07-24 19:13:50,313 | afspm.components.scan.handler | INFO:234 | experiment: In state SS_FREE, wanting state SS_MOVING.
2025-07-24 19:13:50,313 | afspm.samples.keep_scanning.experiment | DEBUG:45 | Insufficient time has passed between scans. Returning None.
2025-07-24 19:13:50,313 | afspm.components.scan.handler | DEBUG:246 | experiment: Cannot send params, because get_next_params returned None.Sleeping and retrying.
2025-07-24 19:14:50,322 | afspm.components.scan.handler | INFO:234 | experiment: In state SS_FREE, wanting state SS_MOVING.
2025-07-24 19:14:50,322 | afspm.samples.keep_scanning.experiment | DEBUG:45 | Insufficient time has passed between scans. Returning None.
2025-07-24 19:14:50,322 | afspm.components.scan.handler | DEBUG:246 | experiment: Cannot send params, because get_next_params returned None.Sleeping and retrying.
2025-07-24 19:15:50,452 | afspm.components.scan.handler | INFO:234 | experiment: In state SS_FREE, wanting state SS_MOVING.
2025-07-24 19:15:50,452 | afspm.samples.keep_scanning.experiment | DEBUG:49 | Sending out old scan params to keep scanning.
2025-07-24 19:15:50,453 | afspm.io.control.client | DEBUG:242 | Sending set_scan_params with: spatial {
  roi {
    top_left {
      x: 0
      y: 0
    }
    size {
      x: 5
      y: 5
    }
  }
  length_units: "um"
  angular_units: "degrees"
}
data {
  shape {
    x: 128
    y: 128
  }
}

2025-07-24 19:15:50,530 | afspm.io.control.router | DEBUG:343 | scheduler: Message received from client experiment: REQ_SET_SCAN_PARAMS, spatial {
  roi {
    top_left {
      x: 0
      y: 0
    }
    size {
      x: 5
      y: 5
    }
  }
  length_units: "um"
  angular_units: "degrees"
}
data {
  shape {
    x: 128
    y: 128
  }
}

2025-07-24 19:15:50,533 | afspm.io.control.router | DEBUG:250 | scheduler: Handling send request: REQ_SET_SCAN_PARAMS, spatial {
  roi {
    top_left {
      x: 0.46649512189878073
      y: -0.0057681309631126051
    }
    size {
      x: 5
      y: 5
    }
  }
  length_units: "um"
  angular_units: "degrees"
}
data {
  shape {
    x: 128
    y: 128
  }
}

2025-07-24 19:15:51,122 | afspm.io.control.server | DEBUG:69 | translator: Message received: REQ_SET_SCAN_PARAMS, spatial {
  roi {
    top_left {
      x: 0.46649512189878073
      y: -0.0057681309631126051
    }
    size {
      x: 5
      y: 5
    }
  }
  length_units: "um"
  angular_units: "degrees"
}
data {
  shape {
    x: 128
    y: 128
  }
}

2025-07-24 19:15:51,403 | afspm.components.microscope.translator | INFO:616 | New scope state SS_MOVING, sending out.
2025-07-24 19:15:51,403 | afspm.io.pubsub.publisher | DEBUG:76 | translator: Sending message ScopeStateMsg
2025-07-24 19:15:51,404 | afspm.io.control.server | DEBUG:88 | translator: Sending reply: REP_SUCCESS, None
2025-07-24 19:15:51,405 | afspm.io.control.router | DEBUG:350 | scheduler: Sending reply to experiment: REP_SUCCESS, None
2025-07-24 19:15:51,405 | afspm.io.control.client | DEBUG:130 | experiment: Received reply: REP_SUCCESS, None
2025-07-24 19:15:51,589 | afspm.io.pubsub.publisher | DEBUG:76 | scheduler: Sending message ScopeStateMsg
2025-07-24 19:15:51,589 | afspm.io.pubsub.cache | DEBUG:242 | scheduler: Sending message ScopeStateMsg
2025-07-24 19:15:51,589 | afspm.io.pubsub.subscriber | DEBUG:212 | rescanner: Message received ScopeStateMsg
2025-07-24 19:15:51,590 | afspm.components.scan.handler | DEBUG:170 | rescanner: Received new scope state: SS_MOVING
2025-07-24 19:15:51,590 | afspm.components.scan.handler | DEBUG:224 | rescanner: Not performing scanning logic because ScopeState undefined or problem not in problems set.
2025-07-24 19:15:51,627 | afspm.io.pubsub.subscriber | DEBUG:212 | metadata: Message received ScopeStateMsg
2025-07-24 19:15:51,651 | afspm.io.pubsub.subscriber | DEBUG:212 | ui: Message received ScopeStateMsg
2025-07-24 19:15:51,659 | afspm.io.pubsub.subscriber | DEBUG:212 | experiment: Message received ScopeStateMsg
2025-07-24 19:15:51,659 | afspm.components.scan.handler | DEBUG:170 | experiment: Received new scope state: SS_MOVING
2025-07-24 19:15:51,716 | afspm.components.microscope.translator | INFO:485 | New scan_params, sending out.
2025-07-24 19:15:51,716 | afspm.io.pubsub.publisher | DEBUG:76 | translator: Sending message ScanParameters2d
2025-07-24 19:15:51,835 | afspm.io.pubsub.cache | DEBUG:242 | scheduler: Sending message ScanParameters2d
2025-07-24 19:15:51,893 | afspm.io.pubsub.subscriber | DEBUG:212 | metadata: Message received ScanParameters2d
2025-07-24 19:15:51,923 | afspm.io.pubsub.subscriber | DEBUG:212 | experiment: Message received ScanParameters2d
2025-07-24 19:15:51,932 | afspm.io.pubsub.subscriber | DEBUG:212 | ui: Message received ScanParameters2d
2025-07-24 19:15:51,933 | afspm.components.microscope.translator | INFO:497 | New probe position, sending out.
2025-07-24 19:15:51,933 | afspm.io.pubsub.publisher | DEBUG:76 | translator: Sending message ProbePosition
2025-07-24 19:15:51,933 | afspm.components.microscope.translator | INFO:502 | New scope state SS_FREE, sending out.
2025-07-24 19:15:51,933 | afspm.io.pubsub.publisher | DEBUG:76 | translator: Sending message ScopeStateMsg
2025-07-24 19:15:52,034 | afspm.io.pubsub.subscriber | DEBUG:212 | translator: Message received ScopeStateMsg
2025-07-24 19:15:52,036 | afspm.io.pubsub.subscriber | DEBUG:212 | translator: Message received ScanParameters2d
2025-07-24 19:15:52,071 | afspm.io.pubsub.cache | DEBUG:242 | scheduler: Sending message ProbePosition
2025-07-24 19:15:52,073 | afspm.io.pubsub.subscriber | DEBUG:212 | ui: Message received ProbePosition
2025-07-24 19:15:52,073 | afspm.io.pubsub.subscriber | DEBUG:212 | experiment: Message received ProbePosition
2025-07-24 19:15:52,157 | afspm.io.pubsub.subscriber | DEBUG:212 | metadata: Message received ProbePosition
2025-07-24 19:15:52,321 | afspm.io.pubsub.publisher | DEBUG:76 | scheduler: Sending message ScopeStateMsg
2025-07-24 19:15:52,321 | afspm.io.pubsub.cache | DEBUG:242 | scheduler: Sending message ScopeStateMsg
2025-07-24 19:15:52,321 | afspm.io.pubsub.subscriber | DEBUG:212 | rescanner: Message received ScopeStateMsg
2025-07-24 19:15:52,321 | afspm.components.scan.handler | DEBUG:170 | rescanner: Received new scope state: SS_FREE
2025-07-24 19:15:52,323 | afspm.components.scan.handler | INFO:202 | rescanner: Finished moving, will request collection.
2025-07-24 19:15:52,323 | afspm.components.scan.handler | DEBUG:224 | rescanner: Not performing scanning logic because ScopeState undefined or problem not in problems set.
2025-07-24 19:15:52,332 | afspm.io.pubsub.subscriber | DEBUG:212 | experiment: Message received ScopeStateMsg
2025-07-24 19:15:52,333 | afspm.components.scan.handler | DEBUG:170 | experiment: Received new scope state: SS_FREE
2025-07-24 19:15:52,333 | afspm.components.scan.handler | INFO:202 | experiment: Finished moving, will request collection.
2025-07-24 19:15:52,334 | afspm.components.scan.handler | INFO:234 | experiment: In state SS_FREE, wanting state SS_SCANNING.
2025-07-24 19:15:52,334 | afspm.io.control.client | DEBUG:194 | Sending start-scan request.
2025-07-24 19:15:52,335 | afspm.io.control.router | DEBUG:343 | scheduler: Message received from client experiment: REQ_ACTION, action: "start-scan"

2025-07-24 19:15:52,335 | afspm.io.control.router | DEBUG:250 | scheduler: Handling send request: REQ_ACTION, action: "start-scan"

2025-07-24 19:15:52,356 | afspm.io.pubsub.subscriber | DEBUG:212 | ui: Message received ScopeStateMsg
2025-07-24 19:15:52,409 | afspm.io.pubsub.subscriber | DEBUG:212 | metadata: Message received ScopeStateMsg
2025-07-24 19:15:52,724 | afspm.io.pubsub.subscriber | DEBUG:212 | translator: Message received ProbePosition
2025-07-24 19:15:52,724 | afspm.io.pubsub.subscriber | DEBUG:212 | translator: Message received ScopeStateMsg
2025-07-24 19:15:52,725 | afspm.io.control.server | DEBUG:69 | translator: Message received: REQ_ACTION, action: "start-scan"

2025-07-24 19:15:53,687 | afspm.io.control.server | DEBUG:88 | translator: Sending reply: REP_SUCCESS, None
2025-07-24 19:15:53,687 | afspm.io.control.router | DEBUG:350 | scheduler: Sending reply to experiment: REP_SUCCESS, None
2025-07-24 19:15:53,687 | afspm.io.control.client | DEBUG:130 | experiment: Received reply: REP_SUCCESS, None
2025-07-24 19:15:54,444 | afspm.components.microscope.translator | INFO:502 | New scope state SS_SCANNING, sending out.
2025-07-24 19:15:54,444 | afspm.io.pubsub.publisher | DEBUG:76 | translator: Sending message ScopeStateMsg
2025-07-24 19:15:54,499 | afspm.io.pubsub.publisher | DEBUG:76 | scheduler: Sending message ScopeStateMsg
2025-07-24 19:15:54,499 | afspm.io.pubsub.cache | DEBUG:242 | scheduler: Sending message ScopeStateMsg
2025-07-24 19:15:54,499 | afspm.io.pubsub.subscriber | DEBUG:212 | rescanner: Message received ScopeStateMsg
2025-07-24 19:15:54,499 | afspm.components.scan.handler | DEBUG:170 | rescanner: Received new scope state: SS_SCANNING
2025-07-24 19:15:54,499 | afspm.io.pubsub.subscriber | DEBUG:212 | experiment: Message received ScopeStateMsg
2025-07-24 19:15:54,499 | afspm.components.scan.handler | DEBUG:224 | rescanner: Not performing scanning logic because ScopeState undefined or problem not in problems set.
2025-07-24 19:15:54,500 | afspm.components.scan.handler | DEBUG:170 | experiment: Received new scope state: SS_SCANNING
2025-07-24 19:15:54,528 | afspm.io.pubsub.subscriber | DEBUG:212 | metadata: Message received ScopeStateMsg
2025-07-24 19:15:54,536 | afspm.io.pubsub.subscriber | DEBUG:212 | ui: Message received ScopeStateMsg
2025-07-24 19:15:54,546 | afspm.io.pubsub.subscriber | DEBUG:212 | translator: Message received ScopeStateMsg
2025-07-24 19:18:03,645 | afspm.components.microscope.translators.asylum.translator | DEBUG:350 | Getting datasets from C:/Users/Asylum User/Documents/Asylum Research Data/250724\Image0009.ibw (each dataset is a channel).
2025-07-24 19:18:03,723 | afspm.components.microscope.translator | INFO:536 | New scans, sending out.
2025-07-24 19:18:03,723 | afspm.io.pubsub.publisher | DEBUG:76 | translator: Sending message Scan2d
2025-07-24 19:18:03,724 | afspm.io.pubsub.publisher | DEBUG:76 | translator: Sending message Scan2d
2025-07-24 19:18:03,724 | afspm.io.pubsub.publisher | DEBUG:76 | translator: Sending message Scan2d
2025-07-24 19:18:03,724 | afspm.io.pubsub.publisher | DEBUG:76 | translator: Sending message Scan2d
2025-07-24 19:18:03,919 | afspm.components.drift.drift | DEBUG:331 | # keypoints L: 137, R: 145
2025-07-24 19:18:03,919 | afspm.components.drift.drift | DEBUG:333 | # descriptors L: 137, R: 145
2025-07-24 19:18:03,921 | afspm.components.drift.drift | DEBUG:459 | Drift estimate fitting score (normalized): 0.0030815057794175357
2025-07-24 19:18:03,951 | afspm.components.drift.scheduler | DEBUG:673 | The PCS-to-SCS correction vector has changed: [-4.42832277e-07  1.17805069e-08] m.
2025-07-24 19:18:03,951 | afspm.components.drift.scheduler | DEBUG:676 | With corr rate: [-1.91140474e-11  3.01850396e-12] m / s.
2025-07-24 19:18:03,953 | afspm.io.pubsub.cache | DEBUG:242 | scheduler: Sending message Scan2d_0.0_HeightRetrace
2025-07-24 19:18:03,953 | afspm.io.pubsub.subscriber | DEBUG:212 | experiment: Message received Scan2d_0.0_HeightRetrace
2025-07-24 19:18:03,955 | afspm.io.pubsub.subscriber | DEBUG:212 | ui: Message received Scan2d_0.0_HeightRetrace
2025-07-24 19:18:04,040 | afspm.io.pubsub.subscriber | DEBUG:212 | metadata: Message received Scan2d_0.0_HeightRetrace
2025-07-24 19:18:04,203 | afspm.components.microscope.translator | INFO:502 | New scope state SS_FREE, sending out.
2025-07-24 19:18:04,203 | afspm.io.pubsub.publisher | DEBUG:76 | translator: Sending message ScopeStateMsg
2025-07-24 19:18:04,217 | afspm.io.pubsub.cache | DEBUG:242 | scheduler: Sending message Scan2d_0.0_AmplitudeRetrace
2025-07-24 19:18:04,219 | afspm.io.pubsub.subscriber | DEBUG:212 | experiment: Message received Scan2d_0.0_AmplitudeRetrace
2025-07-24 19:18:04,234 | afspm.io.pubsub.subscriber | DEBUG:212 | ui: Message received Scan2d_0.0_AmplitudeRetrace
2025-07-24 19:18:04,303 | afspm.io.pubsub.subscriber | DEBUG:212 | metadata: Message received Scan2d_0.0_AmplitudeRetrace
2025-07-24 19:18:04,304 | afspm.io.pubsub.subscriber | DEBUG:212 | translator: Message received Scan2d_0.0_HeightRetrace
2025-07-24 19:18:04,304 | afspm.io.pubsub.subscriber | DEBUG:212 | translator: Message received Scan2d_0.0_AmplitudeRetrace
2025-07-24 19:18:04,462 | afspm.io.pubsub.cache | DEBUG:242 | scheduler: Sending message Scan2d_0.0_PhaseRetrace
2025-07-24 19:18:04,463 | afspm.io.pubsub.subscriber | DEBUG:212 | metadata: Message received Scan2d_0.0_PhaseRetrace
2025-07-24 19:18:04,474 | afspm.io.pubsub.subscriber | DEBUG:212 | experiment: Message received Scan2d_0.0_PhaseRetrace
2025-07-24 19:18:04,515 | afspm.io.pubsub.subscriber | DEBUG:212 | ui: Message received Scan2d_0.0_PhaseRetrace
2025-07-24 19:18:04,702 | afspm.io.pubsub.cache | DEBUG:242 | scheduler: Sending message Scan2d_0.0_ZSensorRetrace
2025-07-24 19:18:04,725 | afspm.io.pubsub.subscriber | DEBUG:212 | metadata: Message received Scan2d_0.0_ZSensorRetrace
2025-07-24 19:18:04,740 | afspm.io.pubsub.subscriber | DEBUG:212 | experiment: Message received Scan2d_0.0_ZSensorRetrace
2025-07-24 19:18:04,796 | afspm.io.pubsub.subscriber | DEBUG:212 | ui: Message received Scan2d_0.0_ZSensorRetrace
2025-07-24 19:18:04,947 | afspm.io.pubsub.publisher | DEBUG:76 | scheduler: Sending message ScopeStateMsg
2025-07-24 19:18:04,948 | afspm.io.pubsub.cache | DEBUG:242 | scheduler: Sending message ScopeStateMsg
2025-07-24 19:18:04,949 | afspm.io.pubsub.subscriber | DEBUG:212 | rescanner: Message received ScopeStateMsg
2025-07-24 19:18:04,949 | afspm.components.scan.handler | DEBUG:170 | rescanner: Received new scope state: SS_FREE
2025-07-24 19:18:04,949 | afspm.io.pubsub.subscriber | DEBUG:212 | ui: Message received ScopeStateMsg
2025-07-24 19:18:04,949 | afspm.components.scan.handler | INFO:198 | rescanner: Finished scan, preparing next scan params.
2025-07-24 19:18:04,950 | afspm.components.scan.handler | DEBUG:224 | rescanner: Not performing scanning logic because ScopeState undefined or problem not in problems set.
2025-07-24 19:18:04,990 | afspm.io.pubsub.subscriber | DEBUG:212 | metadata: Message received ScopeStateMsg
2025-07-24 19:18:04,992 | afspm.io.pubsub.subscriber | DEBUG:212 | translator: Message received Scan2d_0.0_PhaseRetrace
2025-07-24 19:18:04,993 | afspm.io.pubsub.subscriber | DEBUG:212 | translator: Message received Scan2d_0.0_ZSensorRetrace
2025-07-24 19:18:04,993 | afspm.io.pubsub.subscriber | DEBUG:212 | translator: Message received ScopeStateMsg
2025-07-24 19:18:05,006 | afspm.io.pubsub.subscriber | DEBUG:212 | experiment: Message received ScopeStateMsg
2025-07-24 19:18:05,006 | afspm.components.scan.handler | DEBUG:170 | experiment: Received new scope state: SS_FREE
2025-07-24 19:18:05,006 | afspm.components.scan.handler | INFO:198 | experiment: Finished scan, preparing next scan params.
2025-07-24 19:18:05,006 | afspm.components.scan.handler | INFO:234 | experiment: In state SS_FREE, wanting state SS_MOVING.
2025-07-24 19:18:05,006 | afspm.samples.keep_scanning.experiment | DEBUG:45 | Insufficient time has passed between scans. Returning None.
2025-07-24 19:18:05,007 | afspm.components.scan.handler | DEBUG:246 | experiment: Cannot send params, because get_next_params returned None.Sleeping and retrying.
2025-07-24 19:19:05,095 | afspm.components.scan.handler | INFO:234 | experiment: In state SS_FREE, wanting state SS_MOVING.
2025-07-24 19:19:05,095 | afspm.samples.keep_scanning.experiment | DEBUG:45 | Insufficient time has passed between scans. Returning None.
2025-07-24 19:19:05,095 | afspm.components.scan.handler | DEBUG:246 | experiment: Cannot send params, because get_next_params returned None.Sleeping and retrying.
2025-07-24 19:20:05,241 | afspm.components.scan.handler | INFO:234 | experiment: In state SS_FREE, wanting state SS_MOVING.
2025-07-24 19:20:05,241 | afspm.samples.keep_scanning.experiment | DEBUG:45 | Insufficient time has passed between scans. Returning None.
2025-07-24 19:20:05,242 | afspm.components.scan.handler | DEBUG:246 | experiment: Cannot send params, because get_next_params returned None.Sleeping and retrying.
2025-07-24 19:21:05,289 | afspm.components.scan.handler | INFO:234 | experiment: In state SS_FREE, wanting state SS_MOVING.
2025-07-24 19:21:05,289 | afspm.samples.keep_scanning.experiment | DEBUG:45 | Insufficient time has passed between scans. Returning None.
2025-07-24 19:21:05,290 | afspm.components.scan.handler | DEBUG:246 | experiment: Cannot send params, because get_next_params returned None.Sleeping and retrying.
2025-07-24 19:22:05,460 | afspm.components.scan.handler | INFO:234 | experiment: In state SS_FREE, wanting state SS_MOVING.
2025-07-24 19:22:05,460 | afspm.samples.keep_scanning.experiment | DEBUG:45 | Insufficient time has passed between scans. Returning None.
2025-07-24 19:22:05,460 | afspm.components.scan.handler | DEBUG:246 | experiment: Cannot send params, because get_next_params returned None.Sleeping and retrying.
2025-07-24 19:23:05,590 | afspm.components.scan.handler | INFO:234 | experiment: In state SS_FREE, wanting state SS_MOVING.
2025-07-24 19:23:05,590 | afspm.samples.keep_scanning.experiment | DEBUG:45 | Insufficient time has passed between scans. Returning None.
2025-07-24 19:23:05,590 | afspm.components.scan.handler | DEBUG:246 | experiment: Cannot send params, because get_next_params returned None.Sleeping and retrying.
2025-07-24 19:24:05,686 | afspm.components.scan.handler | INFO:234 | experiment: In state SS_FREE, wanting state SS_MOVING.
2025-07-24 19:24:05,687 | afspm.samples.keep_scanning.experiment | DEBUG:45 | Insufficient time has passed between scans. Returning None.
2025-07-24 19:24:05,688 | afspm.components.scan.handler | DEBUG:246 | experiment: Cannot send params, because get_next_params returned None.Sleeping and retrying.
2025-07-24 19:25:05,726 | afspm.components.scan.handler | INFO:234 | experiment: In state SS_FREE, wanting state SS_MOVING.
2025-07-24 19:25:05,726 | afspm.samples.keep_scanning.experiment | DEBUG:45 | Insufficient time has passed between scans. Returning None.
2025-07-24 19:25:05,726 | afspm.components.scan.handler | DEBUG:246 | experiment: Cannot send params, because get_next_params returned None.Sleeping and retrying.
2025-07-24 19:26:05,823 | afspm.components.scan.handler | INFO:234 | experiment: In state SS_FREE, wanting state SS_MOVING.
2025-07-24 19:26:05,823 | afspm.samples.keep_scanning.experiment | DEBUG:45 | Insufficient time has passed between scans. Returning None.
2025-07-24 19:26:05,823 | afspm.components.scan.handler | DEBUG:246 | experiment: Cannot send params, because get_next_params returned None.Sleeping and retrying.
2025-07-24 19:27:05,907 | afspm.components.scan.handler | INFO:234 | experiment: In state SS_FREE, wanting state SS_MOVING.
2025-07-24 19:27:05,907 | afspm.samples.keep_scanning.experiment | DEBUG:45 | Insufficient time has passed between scans. Returning None.
2025-07-24 19:27:05,907 | afspm.components.scan.handler | DEBUG:246 | experiment: Cannot send params, because get_next_params returned None.Sleeping and retrying.
2025-07-24 19:28:06,064 | afspm.components.scan.handler | INFO:234 | experiment: In state SS_FREE, wanting state SS_MOVING.
2025-07-24 19:28:06,064 | afspm.samples.keep_scanning.experiment | DEBUG:45 | Insufficient time has passed between scans. Returning None.
2025-07-24 19:28:06,066 | afspm.components.scan.handler | DEBUG:246 | experiment: Cannot send params, because get_next_params returned None.Sleeping and retrying.
2025-07-24 19:29:06,172 | afspm.components.scan.handler | INFO:234 | experiment: In state SS_FREE, wanting state SS_MOVING.
2025-07-24 19:29:06,172 | afspm.samples.keep_scanning.experiment | DEBUG:45 | Insufficient time has passed between scans. Returning None.
2025-07-24 19:29:06,172 | afspm.components.scan.handler | DEBUG:246 | experiment: Cannot send params, because get_next_params returned None.Sleeping and retrying.
2025-07-24 19:30:06,248 | afspm.components.scan.handler | INFO:234 | experiment: In state SS_FREE, wanting state SS_MOVING.
2025-07-24 19:30:06,248 | afspm.samples.keep_scanning.experiment | DEBUG:45 | Insufficient time has passed between scans. Returning None.
2025-07-24 19:30:06,248 | afspm.components.scan.handler | DEBUG:246 | experiment: Cannot send params, because get_next_params returned None.Sleeping and retrying.
2025-07-24 19:31:06,384 | afspm.components.scan.handler | INFO:234 | experiment: In state SS_FREE, wanting state SS_MOVING.
2025-07-24 19:31:06,384 | afspm.samples.keep_scanning.experiment | DEBUG:49 | Sending out old scan params to keep scanning.
2025-07-24 19:31:06,384 | afspm.io.control.client | DEBUG:242 | Sending set_scan_params with: spatial {
  roi {
    top_left {
      x: 0
      y: 0
    }
    size {
      x: 5
      y: 5
    }
  }
  length_units: "um"
  angular_units: "degrees"
}
data {
  shape {
    x: 128
    y: 128
  }
}

2025-07-24 19:31:06,430 | afspm.io.control.router | DEBUG:343 | scheduler: Message received from client experiment: REQ_SET_SCAN_PARAMS, spatial {
  roi {
    top_left {
      x: 0
      y: 0
    }
    size {
      x: 5
      y: 5
    }
  }
  length_units: "um"
  angular_units: "degrees"
}
data {
  shape {
    x: 128
    y: 128
  }
}

2025-07-24 19:31:06,431 | afspm.io.control.router | DEBUG:250 | scheduler: Handling send request: REQ_SET_SCAN_PARAMS, spatial {
  roi {
    top_left {
      x: 0.45780858547191888
      y: -0.014145576221925964
    }
    size {
      x: 5
      y: 5
    }
  }
  length_units: "um"
  angular_units: "degrees"
}
data {
  shape {
    x: 128
    y: 128
  }
}

2025-07-24 19:31:07,052 | afspm.io.control.server | DEBUG:69 | translator: Message received: REQ_SET_SCAN_PARAMS, spatial {
  roi {
    top_left {
      x: 0.45780858547191888
      y: -0.014145576221925964
    }
    size {
      x: 5
      y: 5
    }
  }
  length_units: "um"
  angular_units: "degrees"
}
data {
  shape {
    x: 128
    y: 128
  }
}

2025-07-24 19:31:07,320 | afspm.components.microscope.translator | INFO:616 | New scope state SS_MOVING, sending out.
2025-07-24 19:31:07,321 | afspm.io.pubsub.publisher | DEBUG:76 | translator: Sending message ScopeStateMsg
2025-07-24 19:31:07,322 | afspm.io.control.server | DEBUG:88 | translator: Sending reply: REP_SUCCESS, None
2025-07-24 19:31:07,323 | afspm.io.control.router | DEBUG:350 | scheduler: Sending reply to experiment: REP_SUCCESS, None
2025-07-24 19:31:07,325 | afspm.io.control.client | DEBUG:130 | experiment: Received reply: REP_SUCCESS, None
2025-07-24 19:31:07,509 | afspm.io.pubsub.publisher | DEBUG:76 | scheduler: Sending message ScopeStateMsg
2025-07-24 19:31:07,509 | afspm.io.pubsub.cache | DEBUG:242 | scheduler: Sending message ScopeStateMsg
2025-07-24 19:31:07,509 | afspm.io.pubsub.subscriber | DEBUG:212 | ui: Message received ScopeStateMsg
2025-07-24 19:31:07,509 | afspm.io.pubsub.subscriber | DEBUG:212 | metadata: Message received ScopeStateMsg
2025-07-24 19:31:07,514 | afspm.io.pubsub.subscriber | DEBUG:212 | rescanner: Message received ScopeStateMsg
2025-07-24 19:31:07,514 | afspm.components.scan.handler | DEBUG:170 | rescanner: Received new scope state: SS_MOVING
2025-07-24 19:31:07,514 | afspm.components.scan.handler | DEBUG:224 | rescanner: Not performing scanning logic because ScopeState undefined or problem not in problems set.
2025-07-24 19:31:07,592 | afspm.io.pubsub.subscriber | DEBUG:212 | experiment: Message received ScopeStateMsg
2025-07-24 19:31:07,592 | afspm.components.scan.handler | DEBUG:170 | experiment: Received new scope state: SS_MOVING
2025-07-24 19:31:07,632 | afspm.components.microscope.translator | INFO:485 | New scan_params, sending out.
2025-07-24 19:31:07,632 | afspm.io.pubsub.publisher | DEBUG:76 | translator: Sending message ScanParameters2d
2025-07-24 19:31:07,755 | afspm.io.pubsub.cache | DEBUG:242 | scheduler: Sending message ScanParameters2d
2025-07-24 19:31:07,778 | afspm.io.pubsub.subscriber | DEBUG:212 | metadata: Message received ScanParameters2d
2025-07-24 19:31:07,786 | afspm.io.pubsub.subscriber | DEBUG:212 | ui: Message received ScanParameters2d
2025-07-24 19:31:07,851 | afspm.components.microscope.translator | INFO:497 | New probe position, sending out.
2025-07-24 19:31:07,851 | afspm.io.pubsub.publisher | DEBUG:76 | translator: Sending message ProbePosition
2025-07-24 19:31:07,851 | afspm.components.microscope.translator | INFO:502 | New scope state SS_FREE, sending out.
2025-07-24 19:31:07,851 | afspm.io.pubsub.publisher | DEBUG:76 | translator: Sending message ScopeStateMsg
2025-07-24 19:31:07,856 | afspm.io.pubsub.subscriber | DEBUG:212 | experiment: Message received ScanParameters2d
2025-07-24 19:31:07,952 | afspm.io.pubsub.subscriber | DEBUG:212 | translator: Message received ScopeStateMsg
2025-07-24 19:31:07,952 | afspm.io.pubsub.subscriber | DEBUG:212 | translator: Message received ScanParameters2d
2025-07-24 19:31:08,003 | afspm.io.pubsub.cache | DEBUG:242 | scheduler: Sending message ProbePosition
2025-07-24 19:31:08,004 | afspm.io.pubsub.subscriber | DEBUG:212 | experiment: Message received ProbePosition
2025-07-24 19:31:08,043 | afspm.io.pubsub.subscriber | DEBUG:212 | metadata: Message received ProbePosition
2025-07-24 19:31:08,067 | afspm.io.pubsub.subscriber | DEBUG:212 | ui: Message received ProbePosition
2025-07-24 19:31:08,248 | afspm.io.pubsub.publisher | DEBUG:76 | scheduler: Sending message ScopeStateMsg
2025-07-24 19:31:08,248 | afspm.io.pubsub.cache | DEBUG:242 | scheduler: Sending message ScopeStateMsg
2025-07-24 19:31:08,277 | afspm.io.pubsub.subscriber | DEBUG:212 | experiment: Message received ScopeStateMsg
2025-07-24 19:31:08,278 | afspm.components.scan.handler | DEBUG:170 | experiment: Received new scope state: SS_FREE
2025-07-24 19:31:08,278 | afspm.components.scan.handler | INFO:202 | experiment: Finished moving, will request collection.
2025-07-24 19:31:08,279 | afspm.components.scan.handler | INFO:234 | experiment: In state SS_FREE, wanting state SS_SCANNING.
2025-07-24 19:31:08,279 | afspm.io.control.client | DEBUG:194 | Sending start-scan request.
2025-07-24 19:31:08,281 | afspm.io.control.router | DEBUG:343 | scheduler: Message received from client experiment: REQ_ACTION, action: "start-scan"

2025-07-24 19:31:08,281 | afspm.io.control.router | DEBUG:250 | scheduler: Handling send request: REQ_ACTION, action: "start-scan"

2025-07-24 19:31:08,293 | afspm.io.pubsub.subscriber | DEBUG:212 | rescanner: Message received ScopeStateMsg
2025-07-24 19:31:08,293 | afspm.components.scan.handler | DEBUG:170 | rescanner: Received new scope state: SS_FREE
2025-07-24 19:31:08,293 | afspm.components.scan.handler | INFO:202 | rescanner: Finished moving, will request collection.
2025-07-24 19:31:08,294 | afspm.components.scan.handler | DEBUG:224 | rescanner: Not performing scanning logic because ScopeState undefined or problem not in problems set.
2025-07-24 19:31:08,309 | afspm.io.pubsub.subscriber | DEBUG:212 | metadata: Message received ScopeStateMsg
2025-07-24 19:31:08,349 | afspm.io.pubsub.subscriber | DEBUG:212 | ui: Message received ScopeStateMsg
2025-07-24 19:31:08,637 | afspm.io.pubsub.subscriber | DEBUG:212 | translator: Message received ProbePosition
2025-07-24 19:31:08,637 | afspm.io.pubsub.subscriber | DEBUG:212 | translator: Message received ScopeStateMsg
2025-07-24 19:31:08,639 | afspm.io.control.server | DEBUG:69 | translator: Message received: REQ_ACTION, action: "start-scan"

2025-07-24 19:31:09,590 | afspm.io.control.server | DEBUG:88 | translator: Sending reply: REP_SUCCESS, None
2025-07-24 19:31:09,591 | afspm.io.control.router | DEBUG:350 | scheduler: Sending reply to experiment: REP_SUCCESS, None
2025-07-24 19:31:09,592 | afspm.io.control.client | DEBUG:130 | experiment: Received reply: REP_SUCCESS, None
2025-07-24 19:31:10,400 | afspm.components.microscope.translator | INFO:502 | New scope state SS_SCANNING, sending out.
2025-07-24 19:31:10,401 | afspm.io.pubsub.publisher | DEBUG:76 | translator: Sending message ScopeStateMsg
2025-07-24 19:31:10,402 | afspm.io.pubsub.publisher | DEBUG:76 | scheduler: Sending message ScopeStateMsg
2025-07-24 19:31:10,402 | afspm.io.pubsub.cache | DEBUG:242 | scheduler: Sending message ScopeStateMsg
2025-07-24 19:31:10,499 | afspm.io.pubsub.subscriber | DEBUG:212 | rescanner: Message received ScopeStateMsg
2025-07-24 19:31:10,499 | afspm.io.pubsub.subscriber | DEBUG:212 | experiment: Message received ScopeStateMsg
2025-07-24 19:31:10,499 | afspm.components.scan.handler | DEBUG:170 | rescanner: Received new scope state: SS_SCANNING
2025-07-24 19:31:10,499 | afspm.components.scan.handler | DEBUG:224 | rescanner: Not performing scanning logic because ScopeState undefined or problem not in problems set.
2025-07-24 19:31:10,499 | afspm.components.scan.handler | DEBUG:170 | experiment: Received new scope state: SS_SCANNING
2025-07-24 19:31:10,502 | afspm.io.pubsub.subscriber | DEBUG:212 | translator: Message received ScopeStateMsg
2025-07-24 19:31:10,508 | afspm.io.pubsub.subscriber | DEBUG:212 | ui: Message received ScopeStateMsg
2025-07-24 19:33:19,599 | afspm.components.microscope.translators.asylum.translator | DEBUG:350 | Getting datasets from C:/Users/Asylum User/Documents/Asylum Research Data/250724\Image0010.ibw (each dataset is a channel).
2025-07-24 19:33:19,620 | afspm.components.microscope.translator | INFO:536 | New scans, sending out.
2025-07-24 19:33:19,620 | afspm.io.pubsub.publisher | DEBUG:76 | translator: Sending message Scan2d
2025-07-24 19:33:19,621 | afspm.io.pubsub.publisher | DEBUG:76 | translator: Sending message Scan2d
2025-07-24 19:33:19,621 | afspm.io.pubsub.publisher | DEBUG:76 | translator: Sending message Scan2d
2025-07-24 19:33:19,621 | afspm.io.pubsub.publisher | DEBUG:76 | translator: Sending message Scan2d
2025-07-24 19:33:19,807 | afspm.components.drift.drift | DEBUG:331 | # keypoints L: 140, R: 144
2025-07-24 19:33:19,807 | afspm.components.drift.drift | DEBUG:333 | # descriptors L: 140, R: 144
2025-07-24 19:33:19,809 | afspm.components.drift.drift | DEBUG:459 | Drift estimate fitting score (normalized): 0.003316346911372535
2025-07-24 19:33:19,840 | afspm.components.drift.scheduler | DEBUG:673 | The PCS-to-SCS correction vector has changed: [-4.66666515e-07  4.70269003e-09] m.
2025-07-24 19:33:19,840 | afspm.components.drift.scheduler | DEBUG:676 | With corr rate: [-2.6022234e-11 -7.7275640e-12] m / s.
2025-07-24 19:33:19,841 | afspm.io.pubsub.cache | DEBUG:242 | scheduler: Sending message Scan2d_0.0_HeightRetrace
2025-07-24 19:33:19,876 | afspm.io.pubsub.subscriber | DEBUG:212 | ui: Message received Scan2d_0.0_HeightRetrace
2025-07-24 19:33:19,914 | afspm.io.pubsub.subscriber | DEBUG:212 | experiment: Message received Scan2d_0.0_HeightRetrace
2025-07-24 19:33:19,915 | afspm.io.pubsub.subscriber | DEBUG:212 | metadata: Message received Scan2d_0.0_HeightRetrace
2025-07-24 19:33:20,096 | afspm.components.microscope.translator | INFO:502 | New scope state SS_FREE, sending out.
2025-07-24 19:33:20,097 | afspm.io.pubsub.publisher | DEBUG:76 | translator: Sending message ScopeStateMsg
2025-07-24 19:33:20,110 | afspm.io.pubsub.cache | DEBUG:242 | scheduler: Sending message Scan2d_0.0_AmplitudeRetrace
2025-07-24 19:33:20,156 | afspm.io.pubsub.subscriber | DEBUG:212 | ui: Message received Scan2d_0.0_AmplitudeRetrace
2025-07-24 19:33:20,180 | afspm.io.pubsub.subscriber | DEBUG:212 | experiment: Message received Scan2d_0.0_AmplitudeRetrace
2025-07-24 19:33:20,180 | afspm.io.pubsub.subscriber | DEBUG:212 | metadata: Message received Scan2d_0.0_AmplitudeRetrace
2025-07-24 19:33:20,198 | afspm.io.pubsub.subscriber | DEBUG:212 | translator: Message received Scan2d_0.0_HeightRetrace
2025-07-24 19:33:20,198 | afspm.io.pubsub.subscriber | DEBUG:212 | translator: Message received Scan2d_0.0_AmplitudeRetrace
2025-07-24 19:33:20,360 | afspm.io.pubsub.cache | DEBUG:242 | scheduler: Sending message Scan2d_0.0_PhaseRetrace
2025-07-24 19:33:20,437 | afspm.io.pubsub.subscriber | DEBUG:212 | ui: Message received Scan2d_0.0_PhaseRetrace
2025-07-24 19:33:20,444 | afspm.io.pubsub.subscriber | DEBUG:212 | metadata: Message received Scan2d_0.0_PhaseRetrace
2025-07-24 19:33:20,444 | afspm.io.pubsub.subscriber | DEBUG:212 | experiment: Message received Scan2d_0.0_PhaseRetrace
2025-07-24 19:33:20,609 | afspm.io.pubsub.cache | DEBUG:242 | scheduler: Sending message Scan2d_0.0_ZSensorRetrace
2025-07-24 19:33:20,709 | afspm.io.pubsub.subscriber | DEBUG:212 | experiment: Message received Scan2d_0.0_ZSensorRetrace
2025-07-24 19:33:20,718 | afspm.io.pubsub.subscriber | DEBUG:212 | ui: Message received Scan2d_0.0_ZSensorRetrace
2025-07-24 19:33:20,858 | afspm.io.pubsub.publisher | DEBUG:76 | scheduler: Sending message ScopeStateMsg
2025-07-24 19:33:20,858 | afspm.io.pubsub.cache | DEBUG:242 | scheduler: Sending message ScopeStateMsg
2025-07-24 19:33:20,859 | afspm.io.pubsub.subscriber | DEBUG:212 | ui: Message received ScopeStateMsg
2025-07-24 19:33:20,859 | afspm.io.pubsub.subscriber | DEBUG:212 | metadata: Message received ScopeStateMsg

2025-07-24 19:33:20,860 | afspm.components.scan.handler | DEBUG:170 | experiment: Received new scope state: SS_FREE
2025-07-24 19:33:20,861 | afspm.components.scan.handler | INFO:198 | experiment: Finished scan, preparing next scan params.
2025-07-24 19:33:20,861 | afspm.components.scan.handler | INFO:234 | experiment: In state SS_FREE, wanting state SS_MOVING.
2025-07-24 19:33:20,861 | afspm.samples.keep_scanning.experiment | DEBUG:45 | Insufficient time has passed between scans. Returning None.
2025-07-24 19:33:20,861 | afspm.components.scan.handler | DEBUG:246 | experiment: Cannot send params, because get_next_params returned None.Sleeping and retrying.
2025-07-24 19:33:20,865 | afspm.io.pubsub.subscriber | DEBUG:212 | rescanner: Message received ScopeStateMsg
2025-07-24 19:33:20,865 | afspm.components.scan.handler | DEBUG:170 | rescanner: Received new scope state: SS_FREE
2025-07-24 19:33:20,865 | afspm.components.scan.handler | INFO:198 | rescanner: Finished scan, preparing next scan params.
2025-07-24 19:33:20,865 | afspm.components.scan.handler | DEBUG:224 | rescanner: Not performing scanning logic because ScopeState undefined or problem not in problems set.
2025-07-24 19:33:20,882 | afspm.io.pubsub.subscriber | DEBUG:212 | translator: Message received Scan2d_0.0_PhaseRetrace
2025-07-24 19:33:20,882 | afspm.io.pubsub.subscriber | DEBUG:212 | translator: Message received Scan2d_0.0_ZSensorRetrace
2025-07-24 19:33:20,883 | afspm.io.pubsub.subscriber | DEBUG:212 | translator: Message received ScopeStateMsg
2025-07-24 19:34:20,935 | afspm.components.scan.handler | INFO:234 | experiment: In state SS_FREE, wanting state SS_MOVING.
2025-07-24 19:34:20,935 | afspm.samples.keep_scanning.experiment | DEBUG:45 | Insufficient time has passed between scans. Returning None.
2025-07-24 19:34:20,936 | afspm.components.scan.handler | DEBUG:246 | experiment: Cannot send params, because get_next_params returned None.Sleeping and retrying.
2025-07-24 19:35:21,032 | afspm.components.scan.handler | INFO:234 | experiment: In state SS_FREE, wanting state SS_MOVING.
2025-07-24 19:35:21,032 | afspm.samples.keep_scanning.experiment | DEBUG:45 | Insufficient time has passed between scans. Returning None.
2025-07-24 19:35:21,033 | afspm.components.scan.handler | DEBUG:246 | experiment: Cannot send params, because get_next_params returned None.Sleeping and retrying.
2025-07-24 19:36:21,114 | afspm.components.scan.handler | INFO:234 | experiment: In state SS_FREE, wanting state SS_MOVING.
2025-07-24 19:36:21,114 | afspm.samples.keep_scanning.experiment | DEBUG:45 | Insufficient time has passed between scans. Returning None.
2025-07-24 19:36:21,116 | afspm.components.scan.handler | DEBUG:246 | experiment: Cannot send params, because get_next_params returned None.Sleeping and retrying.
2025-07-24 19:37:21,186 | afspm.components.scan.handler | INFO:234 | experiment: In state SS_FREE, wanting state SS_MOVING.
2025-07-24 19:37:21,186 | afspm.samples.keep_scanning.experiment | DEBUG:45 | Insufficient time has passed between scans. Returning None.
2025-07-24 19:37:21,188 | afspm.components.scan.handler | DEBUG:246 | experiment: Cannot send params, because get_next_params returned None.Sleeping and retrying.
2025-07-24 19:38:21,228 | afspm.components.scan.handler | INFO:234 | experiment: In state SS_FREE, wanting state SS_MOVING.
2025-07-24 19:38:21,228 | afspm.samples.keep_scanning.experiment | DEBUG:45 | Insufficient time has passed between scans. Returning None.
2025-07-24 19:38:21,228 | afspm.components.scan.handler | DEBUG:246 | experiment: Cannot send params, because get_next_params returned None.Sleeping and retrying.
2025-07-24 19:39:21,286 | afspm.components.scan.handler | INFO:234 | experiment: In state SS_FREE, wanting state SS_MOVING.
2025-07-24 19:39:21,286 | afspm.samples.keep_scanning.experiment | DEBUG:45 | Insufficient time has passed between scans. Returning None.
2025-07-24 19:39:21,286 | afspm.components.scan.handler | DEBUG:246 | experiment: Cannot send params, because get_next_params returned None.Sleeping and retrying.
2025-07-24 19:40:21,427 | afspm.components.scan.handler | INFO:234 | experiment: In state SS_FREE, wanting state SS_MOVING.
2025-07-24 19:40:21,427 | afspm.samples.keep_scanning.experiment | DEBUG:45 | Insufficient time has passed between scans. Returning None.
2025-07-24 19:40:21,427 | afspm.components.scan.handler | DEBUG:246 | experiment: Cannot send params, because get_next_params returned None.Sleeping and retrying.
2025-07-24 19:41:21,582 | afspm.components.scan.handler | INFO:234 | experiment: In state SS_FREE, wanting state SS_MOVING.
2025-07-24 19:41:21,582 | afspm.samples.keep_scanning.experiment | DEBUG:45 | Insufficient time has passed between scans. Returning None.
2025-07-24 19:41:21,582 | afspm.components.scan.handler | DEBUG:246 | experiment: Cannot send params, because get_next_params returned None.Sleeping and retrying.
2025-07-24 19:42:21,721 | afspm.components.scan.handler | INFO:234 | experiment: In state SS_FREE, wanting state SS_MOVING.
2025-07-24 19:42:21,721 | afspm.samples.keep_scanning.experiment | DEBUG:45 | Insufficient time has passed between scans. Returning None.
2025-07-24 19:42:21,721 | afspm.components.scan.handler | DEBUG:246 | experiment: Cannot send params, because get_next_params returned None.Sleeping and retrying.
2025-07-24 19:43:21,791 | afspm.components.scan.handler | INFO:234 | experiment: In state SS_FREE, wanting state SS_MOVING.
2025-07-24 19:43:21,791 | afspm.samples.keep_scanning.experiment | DEBUG:45 | Insufficient time has passed between scans. Returning None.
2025-07-24 19:43:21,791 | afspm.components.scan.handler | DEBUG:246 | experiment: Cannot send params, because get_next_params returned None.Sleeping and retrying.
2025-07-24 19:44:21,852 | afspm.components.scan.handler | INFO:234 | experiment: In state SS_FREE, wanting state SS_MOVING.
2025-07-24 19:44:21,852 | afspm.samples.keep_scanning.experiment | DEBUG:45 | Insufficient time has passed between scans. Returning None.
2025-07-24 19:44:21,852 | afspm.components.scan.handler | DEBUG:246 | experiment: Cannot send params, because get_next_params returned None.Sleeping and retrying.
2025-07-24 19:45:21,897 | afspm.components.scan.handler | INFO:234 | experiment: In state SS_FREE, wanting state SS_MOVING.
2025-07-24 19:45:21,897 | afspm.samples.keep_scanning.experiment | DEBUG:45 | Insufficient time has passed between scans. Returning None.
2025-07-24 19:45:21,897 | afspm.components.scan.handler | DEBUG:246 | experiment: Cannot send params, because get_next_params returned None.Sleeping and retrying.
2025-07-24 19:46:22,025 | afspm.components.scan.handler | INFO:234 | experiment: In state SS_FREE, wanting state SS_MOVING.
2025-07-24 19:46:22,025 | afspm.samples.keep_scanning.experiment | DEBUG:49 | Sending out old scan params to keep scanning.
2025-07-24 19:46:22,025 | afspm.io.control.client | DEBUG:242 | Sending set_scan_params with: spatial {
  roi {
    top_left {
      x: 0
      y: 0
    }
    size {
      x: 5
      y: 5
    }
  }
  length_units: "um"
  angular_units: "degrees"
}
data {
  shape {
    x: 128
    y: 128
  }
}

2025-07-24 19:46:22,244 | afspm.io.control.router | DEBUG:343 | scheduler: Message received from client experiment: REQ_SET_SCAN_PARAMS, spatial {
  roi {
    top_left {
      x: 0
      y: 0
    }
    size {
      x: 5
      y: 5
    }
  }
  length_units: "um"
  angular_units: "degrees"
}
data {
  shape {
    x: 128
    y: 128
  }
}

2025-07-24 19:46:22,246 | afspm.io.control.router | DEBUG:250 | scheduler: Handling send request: REQ_SET_SCAN_PARAMS, spatial {
  roi {
    top_left {
      x: 0.48705282735604272
      y: 0.0013512302559978077
    }
    size {
      x: 5
      y: 5
    }
  }
  length_units: "um"
  angular_units: "degrees"
}
data {
  shape {
    x: 128
    y: 128
  }
}

2025-07-24 19:46:22,635 | afspm.io.control.server | DEBUG:69 | translator: Message received: REQ_SET_SCAN_PARAMS, spatial {
  roi {
    top_left {
      x: 0.48705282735604272
      y: 0.0013512302559978077
    }
    size {
      x: 5
      y: 5
    }
  }
  length_units: "um"
  angular_units: "degrees"
}
data {
  shape {
    x: 128
    y: 128
  }
}

2025-07-24 19:46:22,931 | afspm.components.microscope.translator | INFO:616 | New scope state SS_MOVING, sending out.
2025-07-24 19:46:22,932 | afspm.io.pubsub.publisher | DEBUG:76 | translator: Sending message ScopeStateMsg
2025-07-24 19:46:22,932 | afspm.io.control.server | DEBUG:88 | translator: Sending reply: REP_SUCCESS, None
2025-07-24 19:46:22,933 | afspm.io.control.router | DEBUG:350 | scheduler: Sending reply to experiment: REP_SUCCESS, None
2025-07-24 19:46:22,933 | afspm.io.control.client | DEBUG:130 | experiment: Received reply: REP_SUCCESS, None
2025-07-24 19:46:23,117 | afspm.io.pubsub.publisher | DEBUG:76 | scheduler: Sending message ScopeStateMsg
2025-07-24 19:46:23,117 | afspm.io.pubsub.cache | DEBUG:242 | scheduler: Sending message ScopeStateMsg
2025-07-24 19:46:23,123 | afspm.io.pubsub.subscriber | DEBUG:212 | metadata: Message received ScopeStateMsg
2025-07-24 19:46:23,131 | afspm.io.pubsub.subscriber | DEBUG:212 | ui: Message received ScopeStateMsg
2025-07-24 19:46:23,154 | afspm.io.pubsub.subscriber | DEBUG:212 | rescanner: Message received ScopeStateMsg
2025-07-24 19:46:23,154 | afspm.components.scan.handler | DEBUG:170 | rescanner: Received new scope state: SS_MOVING
2025-07-24 19:46:23,155 | afspm.components.scan.handler | DEBUG:224 | rescanner: Not performing scanning logic because ScopeState undefined or problem not in problems set.
2025-07-24 19:46:23,200 | afspm.io.pubsub.subscriber | DEBUG:212 | experiment: Message received ScopeStateMsg
2025-07-24 19:46:23,200 | afspm.components.scan.handler | DEBUG:170 | experiment: Received new scope state: SS_MOVING
2025-07-24 19:46:23,241 | afspm.components.microscope.translator | INFO:485 | New scan_params, sending out.
2025-07-24 19:46:23,242 | afspm.io.pubsub.publisher | DEBUG:76 | translator: Sending message ScanParameters2d
2025-07-24 19:46:23,364 | afspm.io.pubsub.cache | DEBUG:242 | scheduler: Sending message ScanParameters2d
2025-07-24 19:46:23,365 | afspm.io.pubsub.subscriber | DEBUG:212 | experiment: Message received ScanParameters2d
2025-07-24 19:46:23,388 | afspm.io.pubsub.subscriber | DEBUG:212 | metadata: Message received ScanParameters2d
2025-07-24 19:46:23,412 | afspm.io.pubsub.subscriber | DEBUG:212 | ui: Message received ScanParameters2d
2025-07-24 19:46:23,460 | afspm.components.microscope.translator | INFO:497 | New probe position, sending out.
2025-07-24 19:46:23,460 | afspm.io.pubsub.publisher | DEBUG:76 | translator: Sending message ProbePosition
2025-07-24 19:46:23,460 | afspm.components.microscope.translator | INFO:502 | New scope state SS_FREE, sending out.
2025-07-24 19:46:23,460 | afspm.io.pubsub.publisher | DEBUG:76 | translator: Sending message ScopeStateMsg
2025-07-24 19:46:23,561 | afspm.io.pubsub.subscriber | DEBUG:212 | translator: Message received ScopeStateMsg
2025-07-24 19:46:23,561 | afspm.io.pubsub.subscriber | DEBUG:212 | translator: Message received ScanParameters2d
2025-07-24 19:46:23,615 | afspm.io.pubsub.cache | DEBUG:242 | scheduler: Sending message ProbePosition
2025-07-24 19:46:23,638 | afspm.io.pubsub.subscriber | DEBUG:212 | experiment: Message received ProbePosition
2025-07-24 19:46:23,654 | afspm.io.pubsub.subscriber | DEBUG:212 | metadata: Message received ProbePosition
2025-07-24 19:46:23,693 | afspm.io.pubsub.subscriber | DEBUG:212 | ui: Message received ProbePosition
2025-07-24 19:46:23,865 | afspm.io.pubsub.publisher | DEBUG:76 | scheduler: Sending message ScopeStateMsg
2025-07-24 19:46:23,865 | afspm.io.pubsub.cache | DEBUG:242 | scheduler: Sending message ScopeStateMsg
2025-07-24 19:46:23,901 | afspm.io.pubsub.subscriber | DEBUG:212 | experiment: Message received ScopeStateMsg
2025-07-24 19:46:23,901 | afspm.components.scan.handler | DEBUG:170 | experiment: Received new scope state: SS_FREE
2025-07-24 19:46:23,901 | afspm.components.scan.handler | INFO:202 | experiment: Finished moving, will request collection.
2025-07-24 19:46:23,902 | afspm.components.scan.handler | INFO:234 | experiment: In state SS_FREE, wanting state SS_SCANNING.
2025-07-24 19:46:23,902 | afspm.io.control.client | DEBUG:194 | Sending start-scan request.
2025-07-24 19:46:23,902 | afspm.io.control.router | DEBUG:343 | scheduler: Message received from client experiment: REQ_ACTION, action: "start-scan"

2025-07-24 19:46:23,904 | afspm.io.control.router | DEBUG:250 | scheduler: Handling send request: REQ_ACTION, action: "start-scan"

2025-07-24 19:46:23,917 | afspm.io.pubsub.subscriber | DEBUG:212 | metadata: Message received ScopeStateMsg
2025-07-24 19:46:23,932 | afspm.io.pubsub.subscriber | DEBUG:212 | rescanner: Message received ScopeStateMsg
2025-07-24 19:46:23,932 | afspm.components.scan.handler | DEBUG:170 | rescanner: Received new scope state: SS_FREE
2025-07-24 19:46:23,932 | afspm.components.scan.handler | INFO:202 | rescanner: Finished moving, will request collection.
2025-07-24 19:46:23,932 | afspm.components.scan.handler | DEBUG:224 | rescanner: Not performing scanning logic because ScopeState undefined or problem not in problems set.
2025-07-24 19:46:23,972 | afspm.io.pubsub.subscriber | DEBUG:212 | ui: Message received ScopeStateMsg
2025-07-24 19:46:24,247 | afspm.io.pubsub.subscriber | DEBUG:212 | translator: Message received ProbePosition
2025-07-24 19:46:24,247 | afspm.io.pubsub.subscriber | DEBUG:212 | translator: Message received ScopeStateMsg
2025-07-24 19:46:24,248 | afspm.io.control.server | DEBUG:69 | translator: Message received: REQ_ACTION, action: "start-scan"

2025-07-24 19:46:25,206 | afspm.io.control.server | DEBUG:88 | translator: Sending reply: REP_SUCCESS, None
2025-07-24 19:46:25,206 | afspm.io.control.router | DEBUG:350 | scheduler: Sending reply to experiment: REP_SUCCESS, None
2025-07-24 19:46:25,208 | afspm.io.control.client | DEBUG:130 | experiment: Received reply: REP_SUCCESS, None
2025-07-24 19:46:25,948 | afspm.components.microscope.translator | INFO:502 | New scope state SS_SCANNING, sending out.
2025-07-24 19:46:25,949 | afspm.io.pubsub.publisher | DEBUG:76 | translator: Sending message ScopeStateMsg
2025-07-24 19:46:26,005 | afspm.io.pubsub.publisher | DEBUG:76 | scheduler: Sending message ScopeStateMsg
2025-07-24 19:46:26,006 | afspm.io.pubsub.cache | DEBUG:242 | scheduler: Sending message ScopeStateMsg
2025-07-24 19:46:26,006 | afspm.io.pubsub.subscriber | DEBUG:212 | rescanner: Message received ScopeStateMsg
2025-07-24 19:46:26,007 | afspm.io.pubsub.subscriber | DEBUG:212 | experiment: Message received ScopeStateMsg
2025-07-24 19:46:26,007 | afspm.io.pubsub.subscriber | DEBUG:212 | ui: Message received ScopeStateMsg
2025-07-24 19:46:26,007 | afspm.components.scan.handler | DEBUG:170 | rescanner: Received new scope state: SS_SCANNING
2025-07-24 19:46:26,007 | afspm.io.pubsub.subscriber | DEBUG:212 | metadata: Message received ScopeStateMsg
2025-07-24 19:46:26,008 | afspm.components.scan.handler | DEBUG:224 | rescanner: Not performing scanning logic because ScopeState undefined or problem not in problems set.
2025-07-24 19:46:26,008 | afspm.components.scan.handler | DEBUG:170 | experiment: Received new scope state: SS_SCANNING
2025-07-24 19:46:26,051 | afspm.io.pubsub.subscriber | DEBUG:212 | translator: Message received ScopeStateMsg
2025-07-24 19:48:35,068 | afspm.components.microscope.translators.asylum.translator | DEBUG:350 | Getting datasets from C:/Users/Asylum User/Documents/Asylum Research Data/250724\Image0011.ibw (each dataset is a channel).
2025-07-24 19:48:35,095 | afspm.components.microscope.translator | INFO:536 | New scans, sending out.
2025-07-24 19:48:35,095 | afspm.io.pubsub.publisher | DEBUG:76 | translator: Sending message Scan2d
2025-07-24 19:48:35,096 | afspm.io.pubsub.publisher | DEBUG:76 | translator: Sending message Scan2d
2025-07-24 19:48:35,096 | afspm.io.pubsub.publisher | DEBUG:76 | translator: Sending message Scan2d
2025-07-24 19:48:35,096 | afspm.io.pubsub.publisher | DEBUG:76 | translator: Sending message Scan2d
2025-07-24 19:48:35,120 | afspm.components.drift.drift | DEBUG:331 | # keypoints L: 129, R: 137
2025-07-24 19:48:35,120 | afspm.components.drift.drift | DEBUG:333 | # descriptors L: 129, R: 137
2025-07-24 19:48:35,123 | afspm.components.drift.drift | DEBUG:459 | Drift estimate fitting score (normalized): 0.003395468923580365
2025-07-24 19:48:35,150 | afspm.components.drift.scheduler | DEBUG:673 | The PCS-to-SCS correction vector has changed: [-4.77368159e-07  4.11358640e-10] m.
2025-07-24 19:48:35,151 | afspm.components.drift.scheduler | DEBUG:676 | With corr rate: [-1.16885894e-11 -4.68709393e-12] m / s.
2025-07-24 19:48:35,151 | afspm.io.pubsub.cache | DEBUG:242 | scheduler: Sending message Scan2d_0.0_HeightRetrace
2025-07-24 19:48:35,205 | afspm.io.pubsub.subscriber | DEBUG:212 | ui: Message received Scan2d_0.0_HeightRetrace
2025-07-24 19:48:35,226 | afspm.io.pubsub.subscriber | DEBUG:212 | metadata: Message received Scan2d_0.0_HeightRetrace
2025-07-24 19:48:35,226 | afspm.io.pubsub.subscriber | DEBUG:212 | experiment: Message received Scan2d_0.0_HeightRetrace
2025-07-24 19:48:35,418 | afspm.io.pubsub.cache | DEBUG:242 | scheduler: Sending message Scan2d_0.0_AmplitudeRetrace
2025-07-24 19:48:35,487 | afspm.io.pubsub.subscriber | DEBUG:212 | ui: Message received Scan2d_0.0_AmplitudeRetrace
2025-07-24 19:48:35,494 | afspm.io.pubsub.subscriber | DEBUG:212 | experiment: Message received Scan2d_0.0_AmplitudeRetrace
2025-07-24 19:48:35,494 | afspm.io.pubsub.subscriber | DEBUG:212 | metadata: Message received Scan2d_0.0_AmplitudeRetrace
2025-07-24 19:48:35,598 | afspm.components.microscope.translator | INFO:502 | New scope state SS_FREE, sending out.
2025-07-24 19:48:35,599 | afspm.io.pubsub.publisher | DEBUG:76 | translator: Sending message ScopeStateMsg
2025-07-24 19:48:35,670 | afspm.io.pubsub.cache | DEBUG:242 | scheduler: Sending message Scan2d_0.0_PhaseRetrace
2025-07-24 19:48:35,700 | afspm.io.pubsub.subscriber | DEBUG:212 | translator: Message received Scan2d_0.0_HeightRetrace
2025-07-24 19:48:35,701 | afspm.io.pubsub.subscriber | DEBUG:212 | translator: Message received Scan2d_0.0_AmplitudeRetrace
2025-07-24 19:48:35,701 | afspm.io.pubsub.subscriber | DEBUG:212 | translator: Message received Scan2d_0.0_PhaseRetrace
2025-07-24 19:48:35,759 | afspm.io.pubsub.subscriber | DEBUG:212 | experiment: Message received Scan2d_0.0_PhaseRetrace
2025-07-24 19:48:35,759 | afspm.io.pubsub.subscriber | DEBUG:212 | metadata: Message received Scan2d_0.0_PhaseRetrace
2025-07-24 19:48:35,767 | afspm.io.pubsub.subscriber | DEBUG:212 | ui: Message received Scan2d_0.0_PhaseRetrace
2025-07-24 19:48:35,922 | afspm.io.pubsub.cache | DEBUG:242 | scheduler: Sending message Scan2d_0.0_ZSensorRetrace
2025-07-24 19:48:35,923 | afspm.io.pubsub.subscriber | DEBUG:212 | experiment: Message received Scan2d_0.0_ZSensorRetrace
25-07-24 19:48:35,923 | afspm.io.pubsub.subscriber | DEBUG:212 | ui: Message received Scan2d_0.0_ZSensorRetrace
2025-07-24 19:48:36,165 | afspm.io.pubsub.publisher | DEBUG:76 | scheduler: Sending message ScopeStateMsg
2025-07-24 19:48:36,165 | afspm.io.pubsub.cache | DEBUG:242 | scheduler: Sending message ScopeStateMsg
2025-07-24 19:48:36,165 | afspm.io.pubsub.subscriber | DEBUG:212 | rescanner: Message received ScopeStateMsg
2025-07-24 19:48:36,167 | afspm.components.scan.handler | DEBUG:170 | rescanner: Received new scope state: SS_FREE
2025-07-24 19:48:36,167 | afspm.components.scan.handler | INFO:198 | rescanner: Finished scan, preparing next scan params.
2025-07-24 19:48:36,167 | afspm.components.scan.handler | DEBUG:224 | rescanner: Not performing scanning logic because ScopeState undefined or problem not in problems set.
2025-07-24 19:48:36,180 | afspm.io.pubsub.subscriber | DEBUG:212 | metadata: Message received ScopeStateMsg
2025-07-24 19:48:36,181 | afspm.io.pubsub.subscriber | DEBUG:212 | experiment: Message received ScopeStateMsg
2025-07-24 19:48:36,181 | afspm.components.scan.handler | DEBUG:170 | experiment: Received new scope state: SS_FREE
2025-07-24 19:48:36,181 | afspm.components.scan.handler | INFO:198 | experiment: Finished scan, preparing next scan params.
2025-07-24 19:48:36,181 | afspm.components.scan.handler | INFO:234 | experiment: In state SS_FREE, wanting state SS_MOVING.
2025-07-24 19:48:36,181 | afspm.samples.keep_scanning.experiment | DEBUG:45 | Insufficient time has passed between scans. Returning None.
2025-07-24 19:48:36,181 | afspm.components.scan.handler | DEBUG:246 | experiment: Cannot send params, because get_next_params returned None.Sleeping and retrying.
2025-07-24 19:48:36,205 | afspm.io.pubsub.subscriber | DEBUG:212 | ui: Message received ScopeStateMsg
2025-07-24 19:48:36,383 | afspm.io.pubsub.subscriber | DEBUG:212 | translator: Message received Scan2d_0.0_ZSensorRetrace
2025-07-24 19:48:36,384 | afspm.io.pubsub.subscriber | DEBUG:212 | translator: Message received ScopeStateMsg
2025-07-24 19:49:36,270 | afspm.components.scan.handler | INFO:234 | experiment: In state SS_FREE, wanting state SS_MOVING.
2025-07-24 19:49:36,270 | afspm.samples.keep_scanning.experiment | DEBUG:45 | Insufficient time has passed between scans. Returning None.
2025-07-24 19:49:36,270 | afspm.components.scan.handler | DEBUG:246 | experiment: Cannot send params, because get_next_params returned None.Sleeping and retrying.
2025-07-24 19:50:36,355 | afspm.components.scan.handler | INFO:234 | experiment: In state SS_FREE, wanting state SS_MOVING.
2025-07-24 19:50:36,355 | afspm.samples.keep_scanning.experiment | DEBUG:45 | Insufficient time has passed between scans. Returning None.
2025-07-24 19:50:36,355 | afspm.components.scan.handler | DEBUG:246 | experiment: Cannot send params, because get_next_params returned None.Sleeping and retrying.
2025-07-24 19:51:36,488 | afspm.components.scan.handler | INFO:234 | experiment: In state SS_FREE, wanting state SS_MOVING.
2025-07-24 19:51:36,488 | afspm.samples.keep_scanning.experiment | DEBUG:45 | Insufficient time has passed between scans. Returning None.
2025-07-24 19:51:36,489 | afspm.components.scan.handler | DEBUG:246 | experiment: Cannot send params, because get_next_params returned None.Sleeping and retrying.
2025-07-24 19:52:36,548 | afspm.components.scan.handler | INFO:234 | experiment: In state SS_FREE, wanting state SS_MOVING.
2025-07-24 19:52:36,548 | afspm.samples.keep_scanning.experiment | DEBUG:45 | Insufficient time has passed between scans. Returning None.
2025-07-24 19:52:36,549 | afspm.components.scan.handler | DEBUG:246 | experiment: Cannot send params, because get_next_params returned None.Sleeping and retrying.
2025-07-24 19:53:36,655 | afspm.components.scan.handler | INFO:234 | experiment: In state SS_FREE, wanting state SS_MOVING.
2025-07-24 19:53:36,655 | afspm.samples.keep_scanning.experiment | DEBUG:45 | Insufficient time has passed between scans. Returning None.
2025-07-24 19:53:36,655 | afspm.components.scan.handler | DEBUG:246 | experiment: Cannot send params, because get_next_params returned None.Sleeping and retrying.
2025-07-24 19:54:36,738 | afspm.components.scan.handler | INFO:234 | experiment: In state SS_FREE, wanting state SS_MOVING.
2025-07-24 19:54:36,739 | afspm.samples.keep_scanning.experiment | DEBUG:45 | Insufficient time has passed between scans. Returning None.
2025-07-24 19:54:36,739 | afspm.components.scan.handler | DEBUG:246 | experiment: Cannot send params, because get_next_params returned None.Sleeping and retrying.
2025-07-24 19:55:36,749 | afspm.components.scan.handler | INFO:234 | experiment: In state SS_FREE, wanting state SS_MOVING.
2025-07-24 19:55:36,749 | afspm.samples.keep_scanning.experiment | DEBUG:45 | Insufficient time has passed between scans. Returning None.
2025-07-24 19:55:36,749 | afspm.components.scan.handler | DEBUG:246 | experiment: Cannot send params, because get_next_params returned None.Sleeping and retrying.
2025-07-24 19:56:36,761 | afspm.components.scan.handler | INFO:234 | experiment: In state SS_FREE, wanting state SS_MOVING.
2025-07-24 19:56:36,761 | afspm.samples.keep_scanning.experiment | DEBUG:45 | Insufficient time has passed between scans. Returning None.
2025-07-24 19:56:36,761 | afspm.components.scan.handler | DEBUG:246 | experiment: Cannot send params, because get_next_params returned None.Sleeping and retrying.
2025-07-24 19:57:36,875 | afspm.components.scan.handler | INFO:234 | experiment: In state SS_FREE, wanting state SS_MOVING.
2025-07-24 19:57:36,875 | afspm.samples.keep_scanning.experiment | DEBUG:45 | Insufficient time has passed between scans. Returning None.
2025-07-24 19:57:36,876 | afspm.components.scan.handler | DEBUG:246 | experiment: Cannot send params, because get_next_params returned None.Sleeping and retrying.
2025-07-24 19:58:36,910 | afspm.components.scan.handler | INFO:234 | experiment: In state SS_FREE, wanting state SS_MOVING.
2025-07-24 19:58:36,910 | afspm.samples.keep_scanning.experiment | DEBUG:45 | Insufficient time has passed between scans. Returning None.
2025-07-24 19:58:36,911 | afspm.components.scan.handler | DEBUG:246 | experiment: Cannot send params, because get_next_params returned None.Sleeping and retrying.
2025-07-24 19:59:36,946 | afspm.components.scan.handler | INFO:234 | experiment: In state SS_FREE, wanting state SS_MOVING.
2025-07-24 19:59:36,946 | afspm.samples.keep_scanning.experiment | DEBUG:45 | Insufficient time has passed between scans. Returning None.
2025-07-24 19:59:36,947 | afspm.components.scan.handler | DEBUG:246 | experiment: Cannot send params, because get_next_params returned None.Sleeping and retrying.
2025-07-24 20:00:37,011 | afspm.components.scan.handler | INFO:234 | experiment: In state SS_FREE, wanting state SS_MOVING.
2025-07-24 20:00:37,011 | afspm.samples.keep_scanning.experiment | DEBUG:45 | Insufficient time has passed between scans. Returning None.
2025-07-24 20:00:37,011 | afspm.components.scan.handler | DEBUG:246 | experiment: Cannot send params, because get_next_params returned None.Sleeping and retrying.
2025-07-24 20:01:37,095 | afspm.components.scan.handler | INFO:234 | experiment: In state SS_FREE, wanting state SS_MOVING.
2025-07-24 20:01:37,095 | afspm.samples.keep_scanning.experiment | DEBUG:49 | Sending out old scan params to keep scanning.
2025-07-24 20:01:37,097 | afspm.io.control.client | DEBUG:242 | Sending set_scan_params with: spatial {
  roi {
    top_left {
      x: 0
      y: 0
    }
    size {
      x: 5
      y: 5
    }
  }
  length_units: "um"
  angular_units: "degrees"
}
data {
  shape {
    x: 128
    y: 128
  }
}

2025-07-24 20:01:37,142 | afspm.io.control.router | DEBUG:343 | scheduler: Message received from client experiment: REQ_SET_SCAN_PARAMS, spatial {
  roi {
    top_left {
      x: 0
      y: 0
    }
    size {
      x: 5
      y: 5
    }
  }
  length_units: "um"
  angular_units: "degrees"
}
data {
  shape {
    x: 128
    y: 128
  }
}

2025-07-24 20:01:37,143 | afspm.io.control.router | DEBUG:250 | scheduler: Handling send request: REQ_SET_SCAN_PARAMS, spatial {
  roi {
    top_left {
      x: 0.48651744733787178
      y: 0.0032574820190013477
    }
    size {
      x: 5
      y: 5
    }
  }
  length_units: "um"
  angular_units: "degrees"
}
data {
  shape {
    x: 128
    y: 128
  }
}

2025-07-24 20:01:37,189 | afspm.io.control.server | DEBUG:69 | translator: Message received: REQ_SET_SCAN_PARAMS, spatial {
  roi {
    top_left {
      x: 0.48651744733787178
      y: 0.0032574820190013477
    }
    size {
      x: 5
      y: 5
    }
  }
  length_units: "um"
  angular_units: "degrees"
}
data {
  shape {
    x: 128
    y: 128
  }
}

2025-07-24 20:01:37,450 | afspm.components.microscope.translator | INFO:616 | New scope state SS_MOVING, sending out.
2025-07-24 20:01:37,451 | afspm.io.pubsub.publisher | DEBUG:76 | translator: Sending message ScopeStateMsg
2025-07-24 20:01:37,451 | afspm.io.control.server | DEBUG:88 | translator: Sending reply: REP_SUCCESS, None
2025-07-24 20:01:37,451 | afspm.io.control.router | DEBUG:350 | scheduler: Sending reply to experiment: REP_SUCCESS, None
2025-07-24 20:01:37,452 | afspm.io.control.client | DEBUG:130 | experiment: Received reply: REP_SUCCESS, None
2025-07-24 20:01:37,631 | afspm.io.pubsub.publisher | DEBUG:76 | scheduler: Sending message ScopeStateMsg
2025-07-24 20:01:37,632 | afspm.io.pubsub.cache | DEBUG:242 | scheduler: Sending message ScopeStateMsg
2025-07-24 20:01:37,632 | afspm.io.pubsub.subscriber | DEBUG:212 | ui: Message received ScopeStateMsg
2025-07-24 20:01:37,632 | afspm.io.pubsub.subscriber | DEBUG:212 | metadata: Message received ScopeStateMsg
2025-07-24 20:01:37,675 | afspm.io.pubsub.subscriber | DEBUG:212 | rescanner: Message received ScopeStateMsg
2025-07-24 20:01:37,675 | afspm.components.scan.handler | DEBUG:170 | rescanner: Received new scope state: SS_MOVING
2025-07-24 20:01:37,675 | afspm.components.scan.handler | DEBUG:224 | rescanner: Not performing scanning logic because ScopeState undefined or problem not in problems set.
2025-07-24 20:01:37,707 | afspm.io.pubsub.subscriber | DEBUG:212 | experiment: Message received ScopeStateMsg
2025-07-24 20:01:37,707 | afspm.components.scan.handler | DEBUG:170 | experiment: Received new scope state: SS_MOVING
2025-07-24 20:01:37,763 | afspm.components.microscope.translator | INFO:485 | New scan_params, sending out.
2025-07-24 20:01:37,763 | afspm.io.pubsub.publisher | DEBUG:76 | translator: Sending message ScanParameters2d
2025-07-24 20:01:37,865 | afspm.io.pubsub.cache | DEBUG:242 | scheduler: Sending message ScanParameters2d
2025-07-24 20:01:37,867 | afspm.io.pubsub.subscriber | DEBUG:212 | experiment: Message received ScanParameters2d
2025-07-24 20:01:37,893 | afspm.io.pubsub.subscriber | DEBUG:212 | metadata: Message received ScanParameters2d
2025-07-24 20:01:37,918 | afspm.io.pubsub.subscriber | DEBUG:212 | ui: Message received ScanParameters2d
2025-07-24 20:01:37,982 | afspm.components.microscope.translator | INFO:497 | New probe position, sending out.
2025-07-24 20:01:37,982 | afspm.io.pubsub.publisher | DEBUG:76 | translator: Sending message ProbePosition
2025-07-24 20:01:37,982 | afspm.components.microscope.translator | INFO:502 | New scope state SS_FREE, sending out.
2025-07-24 20:01:37,982 | afspm.io.pubsub.publisher | DEBUG:76 | translator: Sending message ScopeStateMsg
2025-07-24 20:01:38,083 | afspm.io.pubsub.subscriber | DEBUG:212 | translator: Message received ScopeStateMsg
2025-07-24 20:01:38,083 | afspm.io.pubsub.subscriber | DEBUG:212 | translator: Message received ScanParameters2d
2025-07-24 20:01:38,101 | afspm.io.pubsub.cache | DEBUG:242 | scheduler: Sending message ProbePosition
2025-07-24 20:01:38,127 | afspm.io.pubsub.subscriber | DEBUG:212 | experiment: Message received ProbePosition
2025-07-24 20:01:38,159 | afspm.io.pubsub.subscriber | DEBUG:212 | metadata: Message received ProbePosition
2025-07-24 20:01:38,200 | afspm.io.pubsub.subscriber | DEBUG:212 | ui: Message received ProbePosition
2025-07-24 20:01:38,340 | afspm.io.pubsub.publisher | DEBUG:76 | scheduler: Sending message ScopeStateMsg
2025-07-24 20:01:38,341 | afspm.io.pubsub.cache | DEBUG:242 | scheduler: Sending message ScopeStateMsg
2025-07-24 20:01:38,342 | afspm.io.pubsub.subscriber | DEBUG:212 | ui: Message received ScopeStateMsg
2025-07-24 20:01:38,394 | afspm.io.pubsub.subscriber | DEBUG:212 | experiment: Message received ScopeStateMsg
2025-07-24 20:01:38,394 | afspm.components.scan.handler | DEBUG:170 | experiment: Received new scope state: SS_FREE
2025-07-24 20:01:38,394 | afspm.components.scan.handler | INFO:202 | experiment: Finished moving, will request collection.
2025-07-24 20:01:38,395 | afspm.components.scan.handler | INFO:234 | experiment: In state SS_FREE, wanting state SS_SCANNING.
2025-07-24 20:01:38,395 | afspm.io.control.client | DEBUG:194 | Sending start-scan request.
2025-07-24 20:01:38,396 | afspm.io.control.router | DEBUG:343 | scheduler: Message received from client experiment: REQ_ACTION, action: "start-scan"

2025-07-24 20:01:38,397 | afspm.io.control.router | DEBUG:250 | scheduler: Handling send request: REQ_ACTION, action: "start-scan"

2025-07-24 20:01:38,409 | afspm.io.pubsub.subscriber | DEBUG:212 | rescanner: Message received ScopeStateMsg
2025-07-24 20:01:38,409 | afspm.components.scan.handler | DEBUG:170 | rescanner: Received new scope state: SS_FREE
2025-07-24 20:01:38,410 | afspm.components.scan.handler | INFO:202 | rescanner: Finished moving, will request collection.
2025-07-24 20:01:38,410 | afspm.components.scan.handler | DEBUG:224 | rescanner: Not performing scanning logic because ScopeState undefined or problem not in problems set.
2025-07-24 20:01:38,425 | afspm.io.pubsub.subscriber | DEBUG:212 | metadata: Message received ScopeStateMsg
2025-07-24 20:01:38,769 | afspm.io.pubsub.subscriber | DEBUG:212 | translator: Message received ProbePosition
2025-07-24 20:01:38,769 | afspm.io.pubsub.subscriber | DEBUG:212 | translator: Message received ScopeStateMsg
2025-07-24 20:01:38,769 | afspm.io.control.server | DEBUG:69 | translator: Message received: REQ_ACTION, action: "start-scan"

2025-07-24 20:01:39,711 | afspm.io.control.server | DEBUG:88 | translator: Sending reply: REP_SUCCESS, None
2025-07-24 20:01:39,712 | afspm.io.control.router | DEBUG:350 | scheduler: Sending reply to experiment: REP_SUCCESS, None
2025-07-24 20:01:39,712 | afspm.io.control.client | DEBUG:130 | experiment: Received reply: REP_SUCCESS, None
2025-07-24 20:01:40,415 | afspm.components.microscope.translator | INFO:502 | New scope state SS_SCANNING, sending out.
2025-07-24 20:01:40,415 | afspm.io.pubsub.publisher | DEBUG:76 | translator: Sending message ScopeStateMsg
2025-07-24 20:01:40,515 | afspm.io.pubsub.publisher | DEBUG:76 | scheduler: Sending message ScopeStateMsg
2025-07-24 20:01:40,515 | afspm.io.pubsub.cache | DEBUG:242 | scheduler: Sending message ScopeStateMsg
2025-07-24 20:01:40,515 | afspm.io.pubsub.subscriber | DEBUG:212 | rescanner: Message received ScopeStateMsg
2025-07-24 20:01:40,515 | afspm.io.pubsub.subscriber | DEBUG:212 | experiment: Message received ScopeStateMsg
2025-07-24 20:01:40,515 | afspm.components.scan.handler | DEBUG:170 | rescanner: Received new scope state: SS_SCANNING
2025-07-24 20:01:40,515 | afspm.io.pubsub.subscriber | DEBUG:212 | metadata: Message received ScopeStateMsg
2025-07-24 20:01:40,517 | afspm.components.scan.handler | DEBUG:170 | experiment: Received new scope state: SS_SCANNING
2025-07-24 20:01:40,517 | afspm.components.scan.handler | DEBUG:224 | rescanner: Not performing scanning logic because ScopeState undefined or problem not in problems set.
2025-07-24 20:01:40,517 | afspm.io.pubsub.subscriber | DEBUG:212 | translator: Message received ScopeStateMsg
2025-07-24 20:03:49,249 | afspm.components.microscope.translators.asylum.translator | DEBUG:350 | Getting datasets from C:/Users/Asylum User/Documents/Asylum Research Data/250724\Image0012.ibw (each dataset is a channel).
2025-07-24 20:03:49,269 | afspm.components.microscope.translator | INFO:536 | New scans, sending out.
2025-07-24 20:03:49,269 | afspm.io.pubsub.publisher | DEBUG:76 | translator: Sending message Scan2d
2025-07-24 20:03:49,269 | afspm.io.pubsub.publisher | DEBUG:76 | translator: Sending message Scan2d
2025-07-24 20:03:49,269 | afspm.io.pubsub.publisher | DEBUG:76 | translator: Sending message Scan2d
2025-07-24 20:03:49,270 | afspm.io.pubsub.publisher | DEBUG:76 | translator: Sending message Scan2d
2025-07-24 20:03:49,429 | afspm.components.drift.drift | DEBUG:331 | # keypoints L: 135, R: 143
2025-07-24 20:03:49,430 | afspm.components.drift.drift | DEBUG:333 | # descriptors L: 135, R: 143
2025-07-24 20:03:49,432 | afspm.components.drift.drift | DEBUG:459 | Drift estimate fitting score (normalized): 0.001378453061113355
2025-07-24 20:03:49,519 | afspm.components.drift.scheduler | DEBUG:673 | The PCS-to-SCS correction vector has changed: [-4.88786059e-07 -5.69752101e-09] m.
2025-07-24 20:03:49,519 | afspm.components.drift.scheduler | DEBUG:676 | With corr rate: [-1.24858580e-11 -6.68026552e-12] m / s.
2025-07-24 20:03:49,520 | afspm.io.pubsub.cache | DEBUG:242 | scheduler: Sending message Scan2d_0.0_HeightRetrace
2025-07-24 20:03:49,520 | afspm.io.pubsub.subscriber | DEBUG:212 | ui: Message received Scan2d_0.0_HeightRetrace
2025-07-24 20:03:49,521 | afspm.io.pubsub.subscriber | DEBUG:212 | experiment: Message received Scan2d_0.0_HeightRetrace
2025-07-24 20:03:49,534 | afspm.io.pubsub.subscriber | DEBUG:212 | metadata: Message received Scan2d_0.0_HeightRetrace
2025-07-24 20:03:49,776 | afspm.io.pubsub.cache | DEBUG:242 | scheduler: Sending message Scan2d_0.0_AmplitudeRetrace
2025-07-24 20:03:49,782 | afspm.components.microscope.translator | INFO:502 | New scope state SS_FREE, sending out.
2025-07-24 20:03:49,782 | afspm.io.pubsub.publisher | DEBUG:76 | translator: Sending message ScopeStateMsg
2025-07-24 20:03:49,787 | afspm.io.pubsub.subscriber | DEBUG:212 | experiment: Message received Scan2d_0.0_AmplitudeRetrace
2025-07-24 20:03:49,797 | afspm.io.pubsub.subscriber | DEBUG:212 | ui: Message received Scan2d_0.0_AmplitudeRetrace
2025-07-24 20:03:49,803 | afspm.io.pubsub.subscriber | DEBUG:212 | metadata: Message received Scan2d_0.0_AmplitudeRetrace
2025-07-24 20:03:49,884 | afspm.io.pubsub.subscriber | DEBUG:212 | translator: Message received Scan2d_0.0_HeightRetrace
2025-07-24 20:03:49,884 | afspm.io.pubsub.subscriber | DEBUG:212 | translator: Message received Scan2d_0.0_AmplitudeRetrace
2025-07-24 20:03:50,031 | afspm.io.pubsub.cache | DEBUG:242 | scheduler: Sending message Scan2d_0.0_PhaseRetrace
2025-07-24 20:03:50,054 | afspm.io.pubsub.subscriber | DEBUG:212 | experiment: Message received Scan2d_0.0_PhaseRetrace
2025-07-24 20:03:50,069 | afspm.io.pubsub.subscriber | DEBUG:212 | metadata: Message received Scan2d_0.0_PhaseRetrace
2025-07-24 20:03:50,078 | afspm.io.pubsub.subscriber | DEBUG:212 | ui: Message received Scan2d_0.0_PhaseRetrace
2025-07-24 20:03:50,277 | afspm.io.pubsub.cache | DEBUG:242 | scheduler: Sending message Scan2d_0.0_ZSensorRetrace
2025-07-24 20:03:50,319 | afspm.io.pubsub.subscriber | DEBUG:212 | experiment: Message received Scan2d_0.0_ZSensorRetrace
2025-07-24 20:03:50,335 | afspm.io.pubsub.subscriber | DEBUG:212 | metadata: Message received Scan2d_0.0_ZSensorRetrace
2025-07-24 20:03:50,358 | afspm.io.pubsub.subscriber | DEBUG:212 | ui: Message received Scan2d_0.0_ZSensorRetrace
2025-07-24 20:03:50,524 | afspm.io.pubsub.publisher | DEBUG:76 | scheduler: Sending message ScopeStateMsg
2025-07-24 20:03:50,524 | afspm.io.pubsub.cache | DEBUG:242 | scheduler: Sending message ScopeStateMsg
2025-07-24 20:03:50,525 | afspm.io.pubsub.subscriber | DEBUG:212 | rescanner: Message received ScopeStateMsg
2025-07-24 20:03:50,525 | afspm.io.pubsub.subscriber | DEBUG:212 | ui: Message received ScopeStateMsg
2025-07-24 20:03:50,525 | afspm.components.scan.handler | DEBUG:170 | rescanner: Received new scope state: SS_FREE
2025-07-24 20:03:50,527 | afspm.components.scan.handler | INFO:198 | rescanner: Finished scan, preparing next scan params.
2025-07-24 20:03:50,527 | afspm.components.scan.handler | DEBUG:224 | rescanner: Not performing scanning logic because ScopeState undefined or problem not in problems set.
2025-07-24 20:03:50,570 | afspm.io.pubsub.subscriber | DEBUG:212 | translator: Message received Scan2d_0.0_PhaseRetrace
2025-07-24 20:03:50,571 | afspm.io.pubsub.subscriber | DEBUG:212 | translator: Message received Scan2d_0.0_ZSensorRetrace
2025-07-24 20:03:50,571 | afspm.io.pubsub.subscriber | DEBUG:212 | translator: Message received ScopeStateMsg
2025-07-24 20:03:50,583 | afspm.io.pubsub.subscriber | DEBUG:212 | experiment: Message received ScopeStateMsg
2025-07-24 20:03:50,583 | afspm.components.scan.handler | DEBUG:170 | experiment: Received new scope state: SS_FREE
2025-07-24 20:03:50,583 | afspm.components.scan.handler | INFO:198 | experiment: Finished scan, preparing next scan params.
2025-07-24 20:03:50,584 | afspm.components.scan.handler | INFO:234 | experiment: In state SS_FREE, wanting state SS_MOVING.
2025-07-24 20:03:50,585 | afspm.samples.keep_scanning.experiment | DEBUG:45 | Insufficient time has passed between scans. Returning None.
2025-07-24 20:03:50,585 | afspm.components.scan.handler | DEBUG:246 | experiment: Cannot send params, because get_next_params returned None.Sleeping and retrying.
2025-07-24 20:03:50,599 | afspm.io.pubsub.subscriber | DEBUG:212 | metadata: Message received ScopeStateMsg
2025-07-24 20:04:50,676 | afspm.components.scan.handler | INFO:234 | experiment: In state SS_FREE, wanting state SS_MOVING.
2025-07-24 20:04:50,676 | afspm.samples.keep_scanning.experiment | DEBUG:45 | Insufficient time has passed between scans. Returning None.
2025-07-24 20:04:50,677 | afspm.components.scan.handler | DEBUG:246 | experiment: Cannot send params, because get_next_params returned None.Sleeping and retrying.
2025-07-24 20:05:50,825 | afspm.components.scan.handler | INFO:234 | experiment: In state SS_FREE, wanting state SS_MOVING.
2025-07-24 20:05:50,825 | afspm.samples.keep_scanning.experiment | DEBUG:45 | Insufficient time has passed between scans. Returning None.
2025-07-24 20:05:50,825 | afspm.components.scan.handler | DEBUG:246 | experiment: Cannot send params, because get_next_params returned None.Sleeping and retrying.
2025-07-24 20:06:50,934 | afspm.components.scan.handler | INFO:234 | experiment: In state SS_FREE, wanting state SS_MOVING.
2025-07-24 20:06:50,934 | afspm.samples.keep_scanning.experiment | DEBUG:45 | Insufficient time has passed between scans. Returning None.
2025-07-24 20:06:50,934 | afspm.components.scan.handler | DEBUG:246 | experiment: Cannot send params, because get_next_params returned None.Sleeping and retrying.
2025-07-24 20:07:51,011 | afspm.components.scan.handler | INFO:234 | experiment: In state SS_FREE, wanting state SS_MOVING.
2025-07-24 20:07:51,011 | afspm.samples.keep_scanning.experiment | DEBUG:45 | Insufficient time has passed between scans. Returning None.
2025-07-24 20:07:51,011 | afspm.components.scan.handler | DEBUG:246 | experiment: Cannot send params, because get_next_params returned None.Sleeping and retrying.
2025-07-24 20:08:51,115 | afspm.components.scan.handler | INFO:234 | experiment: In state SS_FREE, wanting state SS_MOVING.
2025-07-24 20:08:51,115 | afspm.samples.keep_scanning.experiment | DEBUG:45 | Insufficient time has passed between scans. Returning None.
2025-07-24 20:08:51,116 | afspm.components.scan.handler | DEBUG:246 | experiment: Cannot send params, because get_next_params returned None.Sleeping and retrying.
2025-07-24 20:09:51,265 | afspm.components.scan.handler | INFO:234 | experiment: In state SS_FREE, wanting state SS_MOVING.
2025-07-24 20:09:51,265 | afspm.samples.keep_scanning.experiment | DEBUG:45 | Insufficient time has passed between scans. Returning None.
2025-07-24 20:09:51,265 | afspm.components.scan.handler | DEBUG:246 | experiment: Cannot send params, because get_next_params returned None.Sleeping and retrying.
2025-07-24 20:10:51,386 | afspm.components.scan.handler | INFO:234 | experiment: In state SS_FREE, wanting state SS_MOVING.
2025-07-24 20:10:51,386 | afspm.samples.keep_scanning.experiment | DEBUG:45 | Insufficient time has passed between scans. Returning None.
2025-07-24 20:10:51,386 | afspm.components.scan.handler | DEBUG:246 | experiment: Cannot send params, because get_next_params returned None.Sleeping and retrying.
2025-07-24 20:11:51,420 | afspm.components.scan.handler | INFO:234 | experiment: In state SS_FREE, wanting state SS_MOVING.
2025-07-24 20:11:51,420 | afspm.samples.keep_scanning.experiment | DEBUG:45 | Insufficient time has passed between scans. Returning None.
2025-07-24 20:11:51,421 | afspm.components.scan.handler | DEBUG:246 | experiment: Cannot send params, because get_next_params returned None.Sleeping and retrying.
2025-07-24 20:12:51,453 | afspm.components.scan.handler | INFO:234 | experiment: In state SS_FREE, wanting state SS_MOVING.
2025-07-24 20:12:51,453 | afspm.samples.keep_scanning.experiment | DEBUG:45 | Insufficient time has passed between scans. Returning None.
2025-07-24 20:12:51,453 | afspm.components.scan.handler | DEBUG:246 | experiment: Cannot send params, because get_next_params returned None.Sleeping and retrying.
2025-07-24 20:13:51,606 | afspm.components.scan.handler | INFO:234 | experiment: In state SS_FREE, wanting state SS_MOVING.
2025-07-24 20:13:51,606 | afspm.samples.keep_scanning.experiment | DEBUG:45 | Insufficient time has passed between scans. Returning None.
2025-07-24 20:13:51,607 | afspm.components.scan.handler | DEBUG:246 | experiment: Cannot send params, because get_next_params returned None.Sleeping and retrying.
2025-07-24 20:14:51,695 | afspm.components.scan.handler | INFO:234 | experiment: In state SS_FREE, wanting state SS_MOVING.
2025-07-24 20:14:51,696 | afspm.samples.keep_scanning.experiment | DEBUG:45 | Insufficient time has passed between scans. Returning None.
2025-07-24 20:14:51,696 | afspm.components.scan.handler | DEBUG:246 | experiment: Cannot send params, because get_next_params returned None.Sleeping and retrying.
2025-07-24 20:15:51,821 | afspm.components.scan.handler | INFO:234 | experiment: In state SS_FREE, wanting state SS_MOVING.
2025-07-24 20:15:51,821 | afspm.samples.keep_scanning.experiment | DEBUG:45 | Insufficient time has passed between scans. Returning None.
2025-07-24 20:15:51,823 | afspm.components.scan.handler | DEBUG:246 | experiment: Cannot send params, because get_next_params returned None.Sleeping and retrying.
2025-07-24 20:16:51,835 | afspm.components.scan.handler | INFO:234 | experiment: In state SS_FREE, wanting state SS_MOVING.
2025-07-24 20:16:51,835 | afspm.samples.keep_scanning.experiment | DEBUG:49 | Sending out old scan params to keep scanning.
2025-07-24 20:16:51,835 | afspm.io.control.client | DEBUG:242 | Sending set_scan_params with: spatial {
  roi {
    top_left {
      x: 0
      y: 0
    }
    size {
      x: 5
      y: 5
    }
  }
  length_units: "um"
  angular_units: "degrees"
}
data {
  shape {
    x: 128
    y: 128
  }
}

2025-07-24 20:16:52,037 | afspm.io.control.router | DEBUG:343 | scheduler: Message received from client experiment: REQ_SET_SCAN_PARAMS, spatial {
  roi {
    top_left {
      x: 0
      y: 0
    }
    size {
      x: 5
      y: 5
    }
  }
  length_units: "um"
  angular_units: "degrees"
}
data {
  shape {
    x: 128
    y: 128
  }
}

2025-07-24 20:16:52,039 | afspm.io.control.router | DEBUG:250 | scheduler: Handling send request: REQ_SET_SCAN_PARAMS, spatial {
  roi {
    top_left {
      x: 0.49856477765194906
      y: 0.010929394855592578
    }
    size {
      x: 5
      y: 5
    }
  }
  length_units: "um"
  angular_units: "degrees"
}
data {
  shape {
    x: 128
    y: 128
  }
}

2025-07-24 20:16:52,710 | afspm.io.control.server | DEBUG:69 | translator: Message received: REQ_SET_SCAN_PARAMS, spatial {
  roi {
    top_left {
      x: 0.49856477765194906
      y: 0.010929394855592578
    }
    size {
      x: 5
      y: 5
    }
  }
  length_units: "um"
  angular_units: "degrees"
}
data {
  shape {
    x: 128
    y: 128
  }
}

2025-07-24 20:16:52,995 | afspm.components.microscope.translator | INFO:616 | New scope state SS_MOVING, sending out.
2025-07-24 20:16:52,996 | afspm.io.pubsub.publisher | DEBUG:76 | translator: Sending message ScopeStateMsg
2025-07-24 20:16:52,996 | afspm.io.control.server | DEBUG:88 | translator: Sending reply: REP_SUCCESS, None
2025-07-24 20:16:52,997 | afspm.io.control.router | DEBUG:350 | scheduler: Sending reply to experiment: REP_SUCCESS, None
2025-07-24 20:16:52,997 | afspm.io.control.client | DEBUG:130 | experiment: Received reply: REP_SUCCESS, None
2025-07-24 20:16:53,178 | afspm.io.pubsub.publisher | DEBUG:76 | scheduler: Sending message ScopeStateMsg
2025-07-24 20:16:53,178 | afspm.io.pubsub.cache | DEBUG:242 | scheduler: Sending message ScopeStateMsg
2025-07-24 20:16:53,180 | afspm.io.pubsub.subscriber | DEBUG:212 | ui: Message received ScopeStateMsg
2025-07-24 20:16:53,187 | afspm.io.pubsub.subscriber | DEBUG:212 | metadata: Message received ScopeStateMsg
2025-07-24 20:16:53,263 | afspm.io.pubsub.subscriber | DEBUG:212 | rescanner: Message received ScopeStateMsg
2025-07-24 20:16:53,263 | afspm.io.pubsub.subscriber | DEBUG:212 | experiment: Message received ScopeStateMsg
2025-07-24 20:16:53,263 | afspm.components.scan.handler | DEBUG:170 | rescanner: Received new scope state: SS_MOVING
2025-07-24 20:16:53,264 | afspm.components.scan.handler | DEBUG:224 | rescanner: Not performing scanning logic because ScopeState undefined or problem not in problems set.
2025-07-24 20:16:53,264 | afspm.components.scan.handler | DEBUG:170 | experiment: Received new scope state: SS_MOVING
2025-07-24 20:16:53,305 | afspm.components.microscope.translator | INFO:485 | New scan_params, sending out.
2025-07-24 20:16:53,305 | afspm.io.pubsub.publisher | DEBUG:76 | translator: Sending message ScanParameters2d
2025-07-24 20:16:53,421 | afspm.io.pubsub.cache | DEBUG:242 | scheduler: Sending message ScanParameters2d
2025-07-24 20:16:53,421 | afspm.io.pubsub.subscriber | DEBUG:212 | experiment: Message received ScanParameters2d
2025-07-24 20:16:53,450 | afspm.io.pubsub.subscriber | DEBUG:212 | metadata: Message received ScanParameters2d
2025-07-24 20:16:53,459 | afspm.io.pubsub.subscriber | DEBUG:212 | ui: Message received ScanParameters2d
2025-07-24 20:16:53,522 | afspm.components.microscope.translator | INFO:497 | New probe position, sending out.
2025-07-24 20:16:53,522 | afspm.io.pubsub.publisher | DEBUG:76 | translator: Sending message ProbePosition
2025-07-24 20:16:53,522 | afspm.components.microscope.translator | INFO:502 | New scope state SS_FREE, sending out.
2025-07-24 20:16:53,522 | afspm.io.pubsub.publisher | DEBUG:76 | translator: Sending message ScopeStateMsg
2025-07-24 20:16:53,624 | afspm.io.pubsub.subscriber | DEBUG:212 | translator: Message received ScopeStateMsg
2025-07-24 20:16:53,624 | afspm.io.pubsub.subscriber | DEBUG:212 | translator: Message received ScanParameters2d
2025-07-24 20:16:53,672 | afspm.io.pubsub.cache | DEBUG:242 | scheduler: Sending message ProbePosition
2025-07-24 20:16:53,684 | afspm.io.pubsub.subscriber | DEBUG:212 | experiment: Message received ProbePosition
2025-07-24 20:16:53,715 | afspm.io.pubsub.subscriber | DEBUG:212 | metadata: Message received ProbePosition
2025-07-24 20:16:53,740 | afspm.io.pubsub.subscriber | DEBUG:212 | ui: Message received ProbePosition
2025-07-24 20:16:53,919 | afspm.io.pubsub.publisher | DEBUG:76 | scheduler: Sending message ScopeStateMsg
2025-07-24 20:16:53,919 | afspm.io.pubsub.cache | DEBUG:242 | scheduler: Sending message ScopeStateMsg
2025-07-24 20:16:53,920 | afspm.io.pubsub.subscriber | DEBUG:212 | rescanner: Message received ScopeStateMsg
2025-07-24 20:16:53,920 | afspm.components.scan.handler | DEBUG:170 | rescanner: Received new scope state: SS_FREE
2025-07-24 20:16:53,921 | afspm.components.scan.handler | INFO:202 | rescanner: Finished moving, will request collection.
2025-07-24 20:16:53,921 | afspm.components.scan.handler | DEBUG:224 | rescanner: Not performing scanning logic because ScopeState undefined or problem not in problems set.
2025-07-24 20:16:53,948 | afspm.io.pubsub.subscriber | DEBUG:212 | experiment: Message received ScopeStateMsg
2025-07-24 20:16:53,949 | afspm.components.scan.handler | DEBUG:170 | experiment: Received new scope state: SS_FREE
2025-07-24 20:16:53,949 | afspm.components.scan.handler | INFO:202 | experiment: Finished moving, will request collection.
2025-07-24 20:16:53,949 | afspm.components.scan.handler | INFO:234 | experiment: In state SS_FREE, wanting state SS_SCANNING.
2025-07-24 20:16:53,949 | afspm.io.control.client | DEBUG:194 | Sending start-scan request.
2025-07-24 20:16:53,949 | afspm.io.control.router | DEBUG:343 | scheduler: Message received from client experiment: REQ_ACTION, action: "start-scan"

2025-07-24 20:16:53,950 | afspm.io.control.router | DEBUG:250 | scheduler: Handling send request: REQ_ACTION, action: "start-scan"

2025-07-24 20:16:53,979 | afspm.io.pubsub.subscriber | DEBUG:212 | metadata: Message received ScopeStateMsg
2025-07-24 20:16:54,019 | afspm.io.pubsub.subscriber | DEBUG:212 | ui: Message received ScopeStateMsg
2025-07-24 20:16:54,312 | afspm.io.pubsub.subscriber | DEBUG:212 | translator: Message received ProbePosition
2025-07-24 20:16:54,313 | afspm.io.pubsub.subscriber | DEBUG:212 | translator: Message received ScopeStateMsg
2025-07-24 20:16:54,314 | afspm.io.control.server | DEBUG:69 | translator: Message received: REQ_ACTION, action: "start-scan"

2025-07-24 20:16:55,267 | afspm.io.control.server | DEBUG:88 | translator: Sending reply: REP_SUCCESS, None
2025-07-24 20:16:55,267 | afspm.io.control.router | DEBUG:350 | scheduler: Sending reply to experiment: REP_SUCCESS, None
2025-07-24 20:16:55,268 | afspm.io.control.client | DEBUG:130 | experiment: Received reply: REP_SUCCESS, None
2025-07-24 20:16:56,050 | afspm.components.microscope.translator | INFO:502 | New scope state SS_SCANNING, sending out.
2025-07-24 20:16:56,050 | afspm.io.pubsub.publisher | DEBUG:76 | translator: Sending message ScopeStateMsg
2025-07-24 20:16:56,058 | afspm.io.pubsub.publisher | DEBUG:76 | scheduler: Sending message ScopeStateMsg
2025-07-24 20:16:56,059 | afspm.io.pubsub.cache | DEBUG:242 | scheduler: Sending message ScopeStateMsg
2025-07-24 20:16:56,059 | afspm.io.pubsub.subscriber | DEBUG:212 | rescanner: Message received ScopeStateMsg
2025-07-24 20:16:56,060 | afspm.io.pubsub.subscriber | DEBUG:212 | ui: Message received ScopeStateMsg
2025-07-24 20:16:56,059 | afspm.io.pubsub.subscriber | DEBUG:212 | experiment: Message received ScopeStateMsg
2025-07-24 20:16:56,060 | afspm.components.scan.handler | DEBUG:170 | rescanner: Received new scope state: SS_SCANNING
2025-07-24 20:16:56,060 | afspm.components.scan.handler | DEBUG:170 | experiment: Received new scope state: SS_SCANNING
2025-07-24 20:16:56,060 | afspm.components.scan.handler | DEBUG:224 | rescanner: Not performing scanning logic because ScopeState undefined or problem not in problems set.
2025-07-24 20:16:56,101 | afspm.io.pubsub.subscriber | DEBUG:212 | metadata: Message received ScopeStateMsg
2025-07-24 20:16:56,152 | afspm.io.pubsub.subscriber | DEBUG:212 | translator: Message received ScopeStateMsg
2025-07-24 20:19:04,816 | afspm.components.microscope.translators.asylum.translator | DEBUG:350 | Getting datasets from C:/Users/Asylum User/Documents/Asylum Research Data/250724\Image0013.ibw (each dataset is a channel).
2025-07-24 20:19:04,888 | afspm.components.microscope.translator | INFO:536 | New scans, sending out.
2025-07-24 20:19:04,888 | afspm.io.pubsub.publisher | DEBUG:76 | translator: Sending message Scan2d
2025-07-24 20:19:04,889 | afspm.io.pubsub.publisher | DEBUG:76 | translator: Sending message Scan2d
2025-07-24 20:19:04,889 | afspm.io.pubsub.publisher | DEBUG:76 | translator: Sending message Scan2d
2025-07-24 20:19:04,889 | afspm.io.pubsub.publisher | DEBUG:76 | translator: Sending message Scan2d
2025-07-24 20:19:04,940 | afspm.components.drift.drift | DEBUG:331 | # keypoints L: 140, R: 147
2025-07-24 20:19:04,940 | afspm.components.drift.drift | DEBUG:333 | # descriptors L: 140, R: 147
2025-07-24 20:19:04,941 | afspm.components.drift.drift | DEBUG:459 | Drift estimate fitting score (normalized): 0.0030890310375259657
2025-07-24 20:19:04,970 | afspm.components.drift.scheduler | DEBUG:673 | The PCS-to-SCS correction vector has changed: [-4.94699218e-07 -2.61550355e-09] m.
2025-07-24 20:19:04,971 | afspm.components.drift.scheduler | DEBUG:676 | With corr rate: [-6.45807690e-12  3.36603636e-12] m / s.
2025-07-24 20:19:04,972 | afspm.io.pubsub.cache | DEBUG:242 | scheduler: Sending message Scan2d_0.0_HeightRetrace
2025-07-24 20:19:04,972 | afspm.io.pubsub.subscriber | DEBUG:212 | ui: Message received Scan2d_0.0_HeightRetrace
2025-07-24 20:19:05,057 | afspm.io.pubsub.subscriber | DEBUG:212 | metadata: Message received Scan2d_0.0_HeightRetrace
2025-07-24 20:19:05,057 | afspm.io.pubsub.subscriber | DEBUG:212 | experiment: Message received Scan2d_0.0_HeightRetrace
2025-07-24 20:19:05,233 | afspm.io.pubsub.cache | DEBUG:242 | scheduler: Sending message Scan2d_0.0_AmplitudeRetrace
2025-07-24 20:19:05,253 | afspm.io.pubsub.subscriber | DEBUG:212 | ui: Message received Scan2d_0.0_AmplitudeRetrace
2025-07-24 20:19:05,323 | afspm.io.pubsub.subscriber | DEBUG:212 | metadata: Message received Scan2d_0.0_AmplitudeRetrace
2025-07-24 20:19:05,323 | afspm.io.pubsub.subscriber | DEBUG:212 | experiment: Message received Scan2d_0.0_AmplitudeRetrace
2025-07-24 20:19:05,376 | afspm.components.microscope.translator | INFO:502 | New scope state SS_FREE, sending out.
2025-07-24 20:19:05,376 | afspm.io.pubsub.publisher | DEBUG:76 | translator: Sending message ScopeStateMsg
2025-07-24 20:19:05,478 | afspm.io.pubsub.subscriber | DEBUG:212 | translator: Message received Scan2d_0.0_HeightRetrace
2025-07-24 20:19:05,478 | afspm.io.pubsub.subscriber | DEBUG:212 | translator: Message received Scan2d_0.0_AmplitudeRetrace
2025-07-24 20:19:05,479 | afspm.io.pubsub.cache | DEBUG:242 | scheduler: Sending message Scan2d_0.0_PhaseRetrace
2025-07-24 20:19:05,481 | afspm.io.pubsub.subscriber | DEBUG:212 | experiment: Message received Scan2d_0.0_PhaseRetrace
2025-07-24 20:19:05,481 | afspm.io.pubsub.subscriber | DEBUG:212 | metadata: Message received Scan2d_0.0_PhaseRetrace
2025-07-24 20:19:05,531 | afspm.io.pubsub.subscriber | DEBUG:212 | ui: Message received Scan2d_0.0_PhaseRetrace
2025-07-24 20:19:05,725 | afspm.io.pubsub.cache | DEBUG:242 | scheduler: Sending message Scan2d_0.0_ZSensorRetrace
2025-07-24 20:19:05,740 | afspm.io.pubsub.subscriber | DEBUG:212 | metadata: Message received Scan2d_0.0_ZSensorRetrace
2025-07-24 20:19:05,740 | afspm.io.pubsub.subscriber | DEBUG:212 | experiment: Message received Scan2d_0.0_ZSensorRetrace
2025-07-24 20:19:05,811 | afspm.io.pubsub.subscriber | DEBUG:212 | ui: Message received Scan2d_0.0_ZSensorRetrace
2025-07-24 20:19:05,961 | afspm.io.pubsub.publisher | DEBUG:76 | scheduler: Sending message ScopeStateMsg
2025-07-24 20:19:05,961 | afspm.io.pubsub.cache | DEBUG:242 | scheduler: Sending message ScopeStateMsg
2025-07-24 20:19:05,961 | afspm.io.pubsub.subscriber | DEBUG:212 | ui: Message received ScopeStateMsg
2025-07-24 20:19:06,004 | afspm.io.pubsub.subscriber | DEBUG:212 | metadata: Message received ScopeStateMsg
2025-07-24 20:19:06,005 | afspm.io.pubsub.subscriber | DEBUG:212 | experiment: Message received ScopeStateMsg
2025-07-24 20:19:06,005 | afspm.components.scan.handler | DEBUG:170 | experiment: Received new scope state: SS_FREE
2025-07-24 20:19:06,005 | afspm.components.scan.handler | INFO:198 | experiment: Finished scan, preparing next scan params.
2025-07-24 20:19:06,005 | afspm.components.scan.handler | INFO:234 | experiment: In state SS_FREE, wanting state SS_MOVING.
2025-07-24 20:19:06,005 | afspm.samples.keep_scanning.experiment | DEBUG:45 | Insufficient time has passed between scans. Returning None.
2025-07-24 20:19:06,005 | afspm.components.scan.handler | DEBUG:246 | experiment: Cannot send params, because get_next_params returned None.Sleeping and retrying.
2025-07-24 20:19:06,020 | afspm.io.pubsub.subscriber | DEBUG:212 | rescanner: Message received ScopeStateMsg
2025-07-24 20:19:06,020 | afspm.components.scan.handler | DEBUG:170 | rescanner: Received new scope state: SS_FREE
2025-07-24 20:19:06,020 | afspm.components.scan.handler | INFO:198 | rescanner: Finished scan, preparing next scan params.
2025-07-24 20:19:06,020 | afspm.components.scan.handler | DEBUG:224 | rescanner: Not performing scanning logic because ScopeState undefined or problem not in problems set.
2025-07-24 20:19:06,162 | afspm.io.pubsub.subscriber | DEBUG:212 | translator: Message received Scan2d_0.0_PhaseRetrace
2025-07-24 20:19:06,163 | afspm.io.pubsub.subscriber | DEBUG:212 | translator: Message received Scan2d_0.0_ZSensorRetrace
2025-07-24 20:19:06,165 | afspm.io.pubsub.subscriber | DEBUG:212 | translator: Message received ScopeStateMsg
2025-07-24 20:20:06,129 | afspm.components.scan.handler | INFO:234 | experiment: In state SS_FREE, wanting state SS_MOVING.
2025-07-24 20:20:06,130 | afspm.samples.keep_scanning.experiment | DEBUG:45 | Insufficient time has passed between scans. Returning None.
2025-07-24 20:20:06,130 | afspm.components.scan.handler | DEBUG:246 | experiment: Cannot send params, because get_next_params returned None.Sleeping and retrying.
2025-07-24 20:21:06,139 | afspm.components.scan.handler | INFO:234 | experiment: In state SS_FREE, wanting state SS_MOVING.
2025-07-24 20:21:06,139 | afspm.samples.keep_scanning.experiment | DEBUG:45 | Insufficient time has passed between scans. Returning None.
2025-07-24 20:21:06,141 | afspm.components.scan.handler | DEBUG:246 | experiment: Cannot send params, because get_next_params returned None.Sleeping and retrying.
2025-07-24 20:22:06,273 | afspm.components.scan.handler | INFO:234 | experiment: In state SS_FREE, wanting state SS_MOVING.
2025-07-24 20:22:06,273 | afspm.samples.keep_scanning.experiment | DEBUG:45 | Insufficient time has passed between scans. Returning None.
2025-07-24 20:22:06,274 | afspm.components.scan.handler | DEBUG:246 | experiment: Cannot send params, because get_next_params returned None.Sleeping and retrying.
2025-07-24 20:23:06,419 | afspm.components.scan.handler | INFO:234 | experiment: In state SS_FREE, wanting state SS_MOVING.
2025-07-24 20:23:06,419 | afspm.samples.keep_scanning.experiment | DEBUG:45 | Insufficient time has passed between scans. Returning None.
2025-07-24 20:23:06,420 | afspm.components.scan.handler | DEBUG:246 | experiment: Cannot send params, because get_next_params returned None.Sleeping and retrying.
2025-07-24 20:24:06,423 | afspm.components.scan.handler | INFO:234 | experiment: In state SS_FREE, wanting state SS_MOVING.
2025-07-24 20:24:06,423 | afspm.samples.keep_scanning.experiment | DEBUG:45 | Insufficient time has passed between scans. Returning None.
2025-07-24 20:24:06,423 | afspm.components.scan.handler | DEBUG:246 | experiment: Cannot send params, because get_next_params returned None.Sleeping and retrying.
2025-07-24 20:25:06,501 | afspm.components.scan.handler | INFO:234 | experiment: In state SS_FREE, wanting state SS_MOVING.
2025-07-24 20:25:06,501 | afspm.samples.keep_scanning.experiment | DEBUG:45 | Insufficient time has passed between scans. Returning None.
2025-07-24 20:25:06,501 | afspm.components.scan.handler | DEBUG:246 | experiment: Cannot send params, because get_next_params returned None.Sleeping and retrying.
2025-07-24 20:26:06,602 | afspm.components.scan.handler | INFO:234 | experiment: In state SS_FREE, wanting state SS_MOVING.
2025-07-24 20:26:06,602 | afspm.samples.keep_scanning.experiment | DEBUG:45 | Insufficient time has passed between scans. Returning None.
2025-07-24 20:26:06,602 | afspm.components.scan.handler | DEBUG:246 | experiment: Cannot send params, because get_next_params returned None.Sleeping and retrying.
2025-07-24 20:27:06,768 | afspm.components.scan.handler | INFO:234 | experiment: In state SS_FREE, wanting state SS_MOVING.
2025-07-24 20:27:06,768 | afspm.samples.keep_scanning.experiment | DEBUG:45 | Insufficient time has passed between scans. Returning None.
2025-07-24 20:27:06,770 | afspm.components.scan.handler | DEBUG:246 | experiment: Cannot send params, because get_next_params returned None.Sleeping and retrying.
2025-07-24 20:28:06,788 | afspm.components.scan.handler | INFO:234 | experiment: In state SS_FREE, wanting state SS_MOVING.
2025-07-24 20:28:06,789 | afspm.samples.keep_scanning.experiment | DEBUG:45 | Insufficient time has passed between scans. Returning None.
2025-07-24 20:28:06,789 | afspm.components.scan.handler | DEBUG:246 | experiment: Cannot send params, because get_next_params returned None.Sleeping and retrying.
2025-07-24 20:29:06,905 | afspm.components.scan.handler | INFO:234 | experiment: In state SS_FREE, wanting state SS_MOVING.
2025-07-24 20:29:06,905 | afspm.samples.keep_scanning.experiment | DEBUG:45 | Insufficient time has passed between scans. Returning None.
2025-07-24 20:29:06,905 | afspm.components.scan.handler | DEBUG:246 | experiment: Cannot send params, because get_next_params returned None.Sleeping and retrying.
2025-07-24 20:30:06,986 | afspm.components.scan.handler | INFO:234 | experiment: In state SS_FREE, wanting state SS_MOVING.
2025-07-24 20:30:06,986 | afspm.samples.keep_scanning.experiment | DEBUG:45 | Insufficient time has passed between scans. Returning None.
2025-07-24 20:30:06,986 | afspm.components.scan.handler | DEBUG:246 | experiment: Cannot send params, because get_next_params returned None.Sleeping and retrying.
2025-07-24 20:31:07,065 | afspm.components.scan.handler | INFO:234 | experiment: In state SS_FREE, wanting state SS_MOVING.
2025-07-24 20:31:07,065 | afspm.samples.keep_scanning.experiment | DEBUG:45 | Insufficient time has passed between scans. Returning None.
2025-07-24 20:31:07,065 | afspm.components.scan.handler | DEBUG:246 | experiment: Cannot send params, because get_next_params returned None.Sleeping and retrying.
2025-07-24 20:32:07,103 | afspm.components.scan.handler | INFO:234 | experiment: In state SS_FREE, wanting state SS_MOVING.
2025-07-24 20:32:07,103 | afspm.samples.keep_scanning.experiment | DEBUG:49 | Sending out old scan params to keep scanning.
2025-07-24 20:32:07,103 | afspm.io.control.client | DEBUG:242 | Sending set_scan_params with: spatial {
  roi {
    top_left {
      x: 0
      y: 0
    }
    size {
      x: 5
      y: 5
    }
  }
  length_units: "um"
  angular_units: "degrees"
}
data {
  shape {
    x: 128
    y: 128
  }
}

2025-07-24 20:32:07,275 | afspm.io.control.router | DEBUG:343 | scheduler: Message received from client experiment: REQ_SET_SCAN_PARAMS, spatial {
  roi {
    top_left {
      x: 0
      y: 0
    }
    size {
      x: 5
      y: 5
    }
  }
  length_units: "um"
  angular_units: "degrees"
}
data {
  shape {
    x: 128
    y: 128
  }
}

2025-07-24 20:32:07,277 | afspm.io.control.router | DEBUG:250 | scheduler: Handling send request: REQ_SET_SCAN_PARAMS, spatial {
  roi {
    top_left {
      x: 0.49975459264654987
      y: -1.94257302507077e-05
    }
    size {
      x: 5
      y: 5
    }
  }
  length_units: "um"
  angular_units: "degrees"
}
data {
  shape {
    x: 128
    y: 128
  }
}

2025-07-24 20:32:07,560 | afspm.io.control.server | DEBUG:69 | translator: Message received: REQ_SET_SCAN_PARAMS, spatial {
  roi {
    top_left {
      x: 0.49975459264654987
      y: -1.94257302507077e-05
    }
    size {
      x: 5
      y: 5
    }
  }
  length_units: "um"
  angular_units: "degrees"
}
data {
  shape {
    x: 128
    y: 128
  }
}

2025-07-24 20:32:07,841 | afspm.components.microscope.translator | INFO:616 | New scope state SS_MOVING, sending out.
2025-07-24 20:32:07,842 | afspm.io.pubsub.publisher | DEBUG:76 | translator: Sending message ScopeStateMsg
2025-07-24 20:32:07,842 | afspm.io.control.server | DEBUG:88 | translator: Sending reply: REP_SUCCESS, None
2025-07-24 20:32:07,842 | afspm.io.control.router | DEBUG:350 | scheduler: Sending reply to experiment: REP_SUCCESS, None
2025-07-24 20:32:07,843 | afspm.io.control.client | DEBUG:130 | experiment: Received reply: REP_SUCCESS, None
2025-07-24 20:32:08,022 | afspm.io.pubsub.publisher | DEBUG:76 | scheduler: Sending message ScopeStateMsg
2025-07-24 20:32:08,023 | afspm.io.pubsub.cache | DEBUG:242 | scheduler: Sending message ScopeStateMsg
2025-07-24 20:32:08,023 | afspm.io.pubsub.subscriber | DEBUG:212 | ui: Message received ScopeStateMsg
2025-07-24 20:32:08,103 | afspm.io.pubsub.subscriber | DEBUG:212 | experiment: Message received ScopeStateMsg
2025-07-24 20:32:08,103 | afspm.components.scan.handler | DEBUG:170 | experiment: Received new scope state: SS_MOVING
2025-07-24 20:32:08,114 | afspm.io.pubsub.subscriber | DEBUG:212 | metadata: Message received ScopeStateMsg
2025-07-24 20:32:08,114 | afspm.io.pubsub.subscriber | DEBUG:212 | rescanner: Message received ScopeStateMsg
2025-07-24 20:32:08,114 | afspm.components.scan.handler | DEBUG:170 | rescanner: Received new scope state: SS_MOVING
2025-07-24 20:32:08,114 | afspm.components.scan.handler | DEBUG:224 | rescanner: Not performing scanning logic because ScopeState undefined or problem not in problems set.
2025-07-24 20:32:08,156 | afspm.components.microscope.translator | INFO:485 | New scan_params, sending out.
2025-07-24 20:32:08,156 | afspm.io.pubsub.publisher | DEBUG:76 | translator: Sending message ScanParameters2d
2025-07-24 20:32:08,261 | afspm.io.pubsub.cache | DEBUG:242 | scheduler: Sending message ScanParameters2d
2025-07-24 20:32:08,262 | afspm.io.pubsub.subscriber | DEBUG:212 | experiment: Message received ScanParameters2d
2025-07-24 20:32:08,262 | afspm.io.pubsub.subscriber | DEBUG:212 | metadata: Message received ScanParameters2d
2025-07-24 20:32:08,312 | afspm.io.pubsub.subscriber | DEBUG:212 | ui: Message received ScanParameters2d
2025-07-24 20:32:08,374 | afspm.components.microscope.translator | INFO:497 | New probe position, sending out.
2025-07-24 20:32:08,375 | afspm.io.pubsub.publisher | DEBUG:76 | translator: Sending message ProbePosition
2025-07-24 20:32:08,375 | afspm.components.microscope.translator | INFO:502 | New scope state SS_FREE, sending out.
2025-07-24 20:32:08,375 | afspm.io.pubsub.publisher | DEBUG:76 | translator: Sending message ScopeStateMsg
2025-07-24 20:32:08,476 | afspm.io.pubsub.subscriber | DEBUG:212 | translator: Message received ScopeStateMsg
2025-07-24 20:32:08,477 | afspm.io.pubsub.subscriber | DEBUG:212 | translator: Message received ScanParameters2d
2025-07-24 20:32:08,508 | afspm.io.pubsub.cache | DEBUG:242 | scheduler: Sending message ProbePosition
2025-07-24 20:32:08,522 | afspm.io.pubsub.subscriber | DEBUG:212 | metadata: Message received ProbePosition
2025-07-24 20:32:08,522 | afspm.io.pubsub.subscriber | DEBUG:212 | experiment: Message received ProbePosition
2025-07-24 20:32:08,593 | afspm.io.pubsub.subscriber | DEBUG:212 | ui: Message received ProbePosition
2025-07-24 20:32:08,745 | afspm.io.pubsub.publisher | DEBUG:76 | scheduler: Sending message ScopeStateMsg
2025-07-24 20:32:08,745 | afspm.io.pubsub.cache | DEBUG:242 | scheduler: Sending message ScopeStateMsg
2025-07-24 20:32:08,745 | afspm.io.pubsub.subscriber | DEBUG:212 | rescanner: Message received ScopeStateMsg
2025-07-24 20:32:08,745 | afspm.components.scan.handler | DEBUG:170 | rescanner: Received new scope state: SS_FREE
2025-07-24 20:32:08,745 | afspm.io.pubsub.subscriber | DEBUG:212 | ui: Message received ScopeStateMsg
2025-07-24 20:32:08,745 | afspm.components.scan.handler | INFO:202 | rescanner: Finished moving, will request collection.
2025-07-24 20:32:08,746 | afspm.components.scan.handler | DEBUG:224 | rescanner: Not performing scanning logic because ScopeState undefined or problem not in problems set.
2025-07-24 20:32:08,786 | afspm.io.pubsub.subscriber | DEBUG:212 | experiment: Message received ScopeStateMsg
2025-07-24 20:32:08,786 | afspm.components.scan.handler | DEBUG:170 | experiment: Received new scope state: SS_FREE
2025-07-24 20:32:08,786 | afspm.components.scan.handler | INFO:202 | experiment: Finished moving, will request collection.
2025-07-24 20:32:08,786 | afspm.components.scan.handler | INFO:234 | experiment: In state SS_FREE, wanting state SS_SCANNING.
2025-07-24 20:32:08,786 | afspm.io.control.client | DEBUG:194 | Sending start-scan request.
2025-07-24 20:32:08,786 | afspm.io.control.router | DEBUG:343 | scheduler: Message received from client experiment: REQ_ACTION, action: "start-scan"

2025-07-24 20:32:08,786 | afspm.io.control.router | DEBUG:250 | scheduler: Handling send request: REQ_ACTION, action: "start-scan"

2025-07-24 20:32:09,160 | afspm.io.pubsub.subscriber | DEBUG:212 | translator: Message received ProbePosition
2025-07-24 20:32:09,160 | afspm.io.pubsub.subscriber | DEBUG:212 | translator: Message received ScopeStateMsg
2025-07-24 20:32:09,161 | afspm.io.control.server | DEBUG:69 | translator: Message received: REQ_ACTION, action: "start-scan"

2025-07-24 20:32:10,116 | afspm.io.control.server | DEBUG:88 | translator: Sending reply: REP_SUCCESS, None
2025-07-24 20:32:10,116 | afspm.io.control.router | DEBUG:350 | scheduler: Sending reply to experiment: REP_SUCCESS, None
2025-07-24 20:32:10,117 | afspm.io.control.client | DEBUG:130 | experiment: Received reply: REP_SUCCESS, None
2025-07-24 20:32:10,819 | afspm.components.microscope.translator | INFO:502 | New scope state SS_SCANNING, sending out.
2025-07-24 20:32:10,820 | afspm.io.pubsub.publisher | DEBUG:76 | translator: Sending message ScopeStateMsg
2025-07-24 20:32:10,921 | afspm.io.pubsub.publisher | DEBUG:76 | scheduler: Sending message ScopeStateMsg
2025-07-24 20:32:10,921 | afspm.io.pubsub.cache | DEBUG:242 | scheduler: Sending message ScopeStateMsg
2025-07-24 20:32:10,921 | afspm.io.pubsub.subscriber | DEBUG:212 | ui: Message received ScopeStateMsg
2025-07-24 20:32:10,921 | afspm.io.pubsub.subscriber | DEBUG:212 | experiment: Message received ScopeStateMsg
2025-07-24 20:32:10,922 | afspm.io.pubsub.subscriber | DEBUG:212 | translator: Message received ScopeStateMsg
2025-07-24 20:32:10,922 | afspm.components.scan.handler | DEBUG:170 | experiment: Received new scope state: SS_SCANNING
2025-07-24 20:32:10,966 | afspm.io.pubsub.subscriber | DEBUG:212 | rescanner: Message received ScopeStateMsg
2025-07-24 20:32:10,966 | afspm.components.scan.handler | DEBUG:170 | rescanner: Received new scope state: SS_SCANNING
2025-07-24 20:32:10,966 | afspm.components.scan.handler | DEBUG:224 | rescanner: Not performing scanning logic because ScopeState undefined or problem not in problems set.
2025-07-24 20:32:11,012 | afspm.io.pubsub.subscriber | DEBUG:212 | metadata: Message received ScopeStateMsg
2025-07-24 20:34:19,907 | afspm.components.microscope.translators.asylum.translator | DEBUG:350 | Getting datasets from C:/Users/Asylum User/Documents/Asylum Research Data/250724\Image0014.ibw (each dataset is a channel).
2025-07-24 20:34:19,926 | afspm.components.microscope.translator | INFO:536 | New scans, sending out.
2025-07-24 20:34:19,926 | afspm.io.pubsub.publisher | DEBUG:76 | translator: Sending message Scan2d
2025-07-24 20:34:19,928 | afspm.io.pubsub.publisher | DEBUG:76 | translator: Sending message Scan2d
2025-07-24 20:34:19,928 | afspm.io.pubsub.publisher | DEBUG:76 | translator: Sending message Scan2d
2025-07-24 20:34:19,928 | afspm.io.pubsub.publisher | DEBUG:76 | translator: Sending message Scan2d
2025-07-24 20:34:19,952 | afspm.components.drift.drift | DEBUG:331 | # keypoints L: 133, R: 143
2025-07-24 20:34:19,953 | afspm.components.drift.drift | DEBUG:333 | # descriptors L: 133, R: 143
2025-07-24 20:34:19,954 | afspm.components.drift.drift | DEBUG:459 | Drift estimate fitting score (normalized): 0.0025270496270917964
2025-07-24 20:34:19,983 | afspm.components.drift.scheduler | DEBUG:673 | The PCS-to-SCS correction vector has changed: [-5.00608283e-07 -4.93935580e-09] m.
2025-07-24 20:34:19,984 | afspm.components.drift.scheduler | DEBUG:676 | With corr rate: [-6.45807690e-12 -2.53976158e-12] m / s.
2025-07-24 20:34:19,985 | afspm.io.pubsub.cache | DEBUG:242 | scheduler: Sending message Scan2d_0.0_HeightRetrace
2025-07-24 20:34:19,986 | afspm.io.pubsub.subscriber | DEBUG:212 | metadata: Message received Scan2d_0.0_HeightRetrace
2025-07-24 20:34:19,999 | afspm.io.pubsub.subscriber | DEBUG:212 | ui: Message received Scan2d_0.0_HeightRetrace
2025-07-24 20:34:20,052 | afspm.io.pubsub.subscriber | DEBUG:212 | experiment: Message received Scan2d_0.0_HeightRetrace
2025-07-24 20:34:20,244 | afspm.io.pubsub.cache | DEBUG:242 | scheduler: Sending message Scan2d_0.0_AmplitudeRetrace
2025-07-24 20:34:20,244 | afspm.io.pubsub.subscriber | DEBUG:212 | metadata: Message received Scan2d_0.0_AmplitudeRetrace
2025-07-24 20:34:20,279 | afspm.io.pubsub.subscriber | DEBUG:212 | ui: Message received Scan2d_0.0_AmplitudeRetrace
2025-07-24 20:34:20,318 | afspm.io.pubsub.subscriber | DEBUG:212 | experiment: Message received Scan2d_0.0_AmplitudeRetrace
2025-07-24 20:34:20,406 | afspm.components.microscope.translator | INFO:502 | New scope state SS_FREE, sending out.
2025-07-24 20:34:20,406 | afspm.io.pubsub.publisher | DEBUG:76 | translator: Sending message ScopeStateMsg
2025-07-24 20:34:20,491 | afspm.io.pubsub.cache | DEBUG:242 | scheduler: Sending message Scan2d_0.0_PhaseRetrace
2025-07-24 20:34:20,505 | afspm.io.pubsub.subscriber | DEBUG:212 | metadata: Message received Scan2d_0.0_PhaseRetrace
2025-07-24 20:34:20,507 | afspm.io.pubsub.subscriber | DEBUG:212 | translator: Message received Scan2d_0.0_HeightRetrace
2025-07-24 20:34:20,507 | afspm.io.pubsub.subscriber | DEBUG:212 | translator: Message received Scan2d_0.0_AmplitudeRetrace
2025-07-24 20:34:20,507 | afspm.io.pubsub.subscriber | DEBUG:212 | translator: Message received Scan2d_0.0_PhaseRetrace
2025-07-24 20:34:20,560 | afspm.io.pubsub.subscriber | DEBUG:212 | ui: Message received Scan2d_0.0_PhaseRetrace
2025-07-24 20:34:20,582 | afspm.io.pubsub.subscriber | DEBUG:212 | experiment: Message received Scan2d_0.0_PhaseRetrace
2025-07-24 20:34:20,726 | afspm.io.pubsub.cache | DEBUG:242 | scheduler: Sending message Scan2d_0.0_ZSensorRetrace
2025-07-24 20:34:20,728 | afspm.io.pubsub.subscriber | DEBUG:212 | ui: Message received Scan2d_0.0_ZSensorRetrace
2025-07-24 20:34:20,728 | afspm.io.pubsub.subscriber | DEBUG:212 | experiment: Message received Scan2d_0.0_ZSensorRetrace
2025-07-24 20:34:20,769 | afspm.io.pubsub.subscriber | DEBUG:212 | metadata: Message received Scan2d_0.0_ZSensorRetrace
2025-07-24 20:34:20,957 | afspm.io.pubsub.publisher | DEBUG:76 | scheduler: Sending message ScopeStateMsg
2025-07-24 20:34:20,957 | afspm.io.pubsub.cache | DEBUG:242 | scheduler: Sending message ScopeStateMsg
2025-07-24 20:34:20,987 | afspm.io.pubsub.subscriber | DEBUG:212 | experiment: Message received ScopeStateMsg
2025-07-24 20:34:20,987 | afspm.components.scan.handler | DEBUG:170 | rescanner: Received new scope state: SS_FREE

2025-07-24 20:34:20,987 | afspm.components.scan.handler | INFO:198 | experiment: Finished scan, preparing next scan params.
2025-07-24 20:34:20,987 | afspm.components.scan.handler | INFO:198 | rescanner: Finished scan, preparing next scan params.
2025-07-24 20:34:20,988 | afspm.components.scan.handler | DEBUG:224 | rescanner: Not performing scanning logic because ScopeState undefined or problem not in problems set.
2025-07-24 20:34:20,988 | afspm.components.scan.handler | INFO:234 | experiment: In state SS_FREE, wanting state SS_MOVING.
2025-07-24 20:34:20,988 | afspm.samples.keep_scanning.experiment | DEBUG:45 | Insufficient time has passed between scans. Returning None.
2025-07-24 20:34:20,988 | afspm.components.scan.handler | DEBUG:246 | experiment: Cannot send params, because get_next_params returned None.Sleeping and retrying.
2025-07-24 20:34:21,011 | afspm.io.pubsub.subscriber | DEBUG:212 | ui: Message received ScopeStateMsg
2025-07-24 20:34:21,034 | afspm.io.pubsub.subscriber | DEBUG:212 | metadata: Message received ScopeStateMsg
2025-07-24 20:34:21,192 | afspm.io.pubsub.subscriber | DEBUG:212 | translator: Message received Scan2d_0.0_ZSensorRetrace
2025-07-24 20:34:21,194 | afspm.io.pubsub.subscriber | DEBUG:212 | translator: Message received ScopeStateMsg
2025-07-24 20:35:21,073 | afspm.components.scan.handler | INFO:234 | experiment: In state SS_FREE, wanting state SS_MOVING.
2025-07-24 20:35:21,073 | afspm.samples.keep_scanning.experiment | DEBUG:45 | Insufficient time has passed between scans. Returning None.
2025-07-24 20:35:21,074 | afspm.components.scan.handler | DEBUG:246 | experiment: Cannot send params, because get_next_params returned None.Sleeping and retrying.
2025-07-24 20:36:21,129 | afspm.components.scan.handler | INFO:234 | experiment: In state SS_FREE, wanting state SS_MOVING.
2025-07-24 20:36:21,129 | afspm.samples.keep_scanning.experiment | DEBUG:45 | Insufficient time has passed between scans. Returning None.
2025-07-24 20:36:21,129 | afspm.components.scan.handler | DEBUG:246 | experiment: Cannot send params, because get_next_params returned None.Sleeping and retrying.
2025-07-24 20:37:21,269 | afspm.components.scan.handler | INFO:234 | experiment: In state SS_FREE, wanting state SS_MOVING.
2025-07-24 20:37:21,269 | afspm.samples.keep_scanning.experiment | DEBUG:45 | Insufficient time has passed between scans. Returning None.
2025-07-24 20:37:21,271 | afspm.components.scan.handler | DEBUG:246 | experiment: Cannot send params, because get_next_params returned None.Sleeping and retrying.
2025-07-24 20:38:21,295 | afspm.components.scan.handler | INFO:234 | experiment: In state SS_FREE, wanting state SS_MOVING.
2025-07-24 20:38:21,295 | afspm.samples.keep_scanning.experiment | DEBUG:45 | Insufficient time has passed between scans. Returning None.
2025-07-24 20:38:21,296 | afspm.components.scan.handler | DEBUG:246 | experiment: Cannot send params, because get_next_params returned None.Sleeping and retrying.
2025-07-24 20:39:21,408 | afspm.components.scan.handler | INFO:234 | experiment: In state SS_FREE, wanting state SS_MOVING.
2025-07-24 20:39:21,408 | afspm.samples.keep_scanning.experiment | DEBUG:45 | Insufficient time has passed between scans. Returning None.
2025-07-24 20:39:21,408 | afspm.components.scan.handler | DEBUG:246 | experiment: Cannot send params, because get_next_params returned None.Sleeping and retrying.
2025-07-24 20:40:21,568 | afspm.components.scan.handler | INFO:234 | experiment: In state SS_FREE, wanting state SS_MOVING.
2025-07-24 20:40:21,568 | afspm.samples.keep_scanning.experiment | DEBUG:45 | Insufficient time has passed between scans. Returning None.
2025-07-24 20:40:21,569 | afspm.components.scan.handler | DEBUG:246 | experiment: Cannot send params, because get_next_params returned None.Sleeping and retrying.
2025-07-24 20:41:21,654 | afspm.components.scan.handler | INFO:234 | experiment: In state SS_FREE, wanting state SS_MOVING.
2025-07-24 20:41:21,654 | afspm.samples.keep_scanning.experiment | DEBUG:45 | Insufficient time has passed between scans. Returning None.
2025-07-24 20:41:21,654 | afspm.components.scan.handler | DEBUG:246 | experiment: Cannot send params, because get_next_params returned None.Sleeping and retrying.
2025-07-24 20:42:21,801 | afspm.components.scan.handler | INFO:234 | experiment: In state SS_FREE, wanting state SS_MOVING.
2025-07-24 20:42:21,802 | afspm.samples.keep_scanning.experiment | DEBUG:45 | Insufficient time has passed between scans. Returning None.
2025-07-24 20:42:21,802 | afspm.components.scan.handler | DEBUG:246 | experiment: Cannot send params, because get_next_params returned None.Sleeping and retrying.
2025-07-24 20:43:21,944 | afspm.components.scan.handler | INFO:234 | experiment: In state SS_FREE, wanting state SS_MOVING.
2025-07-24 20:43:21,944 | afspm.samples.keep_scanning.experiment | DEBUG:45 | Insufficient time has passed between scans. Returning None.
2025-07-24 20:43:21,945 | afspm.components.scan.handler | DEBUG:246 | experiment: Cannot send params, because get_next_params returned None.Sleeping and retrying.
2025-07-24 20:44:22,103 | afspm.components.scan.handler | INFO:234 | experiment: In state SS_FREE, wanting state SS_MOVING.
2025-07-24 20:44:22,103 | afspm.samples.keep_scanning.experiment | DEBUG:45 | Insufficient time has passed between scans. Returning None.
2025-07-24 20:44:22,104 | afspm.components.scan.handler | DEBUG:246 | experiment: Cannot send params, because get_next_params returned None.Sleeping and retrying.
2025-07-24 20:45:22,241 | afspm.components.scan.handler | INFO:234 | experiment: In state SS_FREE, wanting state SS_MOVING.
2025-07-24 20:45:22,241 | afspm.samples.keep_scanning.experiment | DEBUG:45 | Insufficient time has passed between scans. Returning None.
2025-07-24 20:45:22,243 | afspm.components.scan.handler | DEBUG:246 | experiment: Cannot send params, because get_next_params returned None.Sleeping and retrying.
2025-07-24 20:46:22,261 | afspm.components.scan.handler | INFO:234 | experiment: In state SS_FREE, wanting state SS_MOVING.
2025-07-24 20:46:22,261 | afspm.samples.keep_scanning.experiment | DEBUG:45 | Insufficient time has passed between scans. Returning None.
2025-07-24 20:46:22,262 | afspm.components.scan.handler | DEBUG:246 | experiment: Cannot send params, because get_next_params returned None.Sleeping and retrying.
2025-07-24 20:47:22,405 | afspm.components.scan.handler | INFO:234 | experiment: In state SS_FREE, wanting state SS_MOVING.
2025-07-24 20:47:22,405 | afspm.samples.keep_scanning.experiment | DEBUG:49 | Sending out old scan params to keep scanning.
2025-07-24 20:47:22,405 | afspm.io.control.client | DEBUG:242 | Sending set_scan_params with: spatial {
  roi {
    top_left {
      x: 0
      y: 0
    }
    size {
      x: 5
      y: 5
    }
  }
  length_units: "um"
  angular_units: "degrees"
}
data {
  shape {
    x: 128
    y: 128
  }
}

2025-07-24 20:47:22,638 | afspm.io.control.router | DEBUG:343 | scheduler: Message received from client experiment: REQ_SET_SCAN_PARAMS, spatial {
  roi {
    top_left {
      x: 0
      y: 0
    }
    size {
      x: 5
      y: 5
    }
  }
  length_units: "um"
  angular_units: "degrees"
}
data {
  shape {
    x: 128
    y: 128
  }
}

2025-07-24 20:47:22,640 | afspm.io.control.router | DEBUG:250 | scheduler: Handling send request: REQ_SET_SCAN_PARAMS, spatial {
  roi {
    top_left {
      x: 0.50566608321137585
      y: 0.0069284320197774
    }
    size {
      x: 5
      y: 5
    }
  }
  length_units: "um"
  angular_units: "degrees"
}
data {
  shape {
    x: 128
    y: 128
  }
}

2025-07-24 20:47:23,295 | afspm.io.control.server | DEBUG:69 | translator: Message received: REQ_SET_SCAN_PARAMS, spatial {
  roi {
    top_left {
      x: 0.50566608321137585
      y: 0.0069284320197774
    }
    size {
      x: 5
      y: 5
    }
  }
  length_units: "um"
  angular_units: "degrees"
}
data {
  shape {
    x: 128
    y: 128
  }
}

2025-07-24 20:47:23,576 | afspm.components.microscope.translator | INFO:616 | New scope state SS_MOVING, sending out.
2025-07-24 20:47:23,576 | afspm.io.pubsub.publisher | DEBUG:76 | translator: Sending message ScopeStateMsg
2025-07-24 20:47:23,576 | afspm.io.control.server | DEBUG:88 | translator: Sending reply: REP_SUCCESS, None
2025-07-24 20:47:23,577 | afspm.io.control.router | DEBUG:350 | scheduler: Sending reply to experiment: REP_SUCCESS, None
2025-07-24 20:47:23,577 | afspm.io.control.client | DEBUG:130 | experiment: Received reply: REP_SUCCESS, None
2025-07-24 20:47:23,757 | afspm.io.pubsub.publisher | DEBUG:76 | scheduler: Sending message ScopeStateMsg
2025-07-24 20:47:23,757 | afspm.io.pubsub.cache | DEBUG:242 | scheduler: Sending message ScopeStateMsg
2025-07-24 20:47:23,757 | afspm.io.pubsub.subscriber | DEBUG:212 | rescanner: Message received ScopeStateMsg
2025-07-24 20:47:23,758 | afspm.components.scan.handler | DEBUG:170 | rescanner: Received new scope state: SS_MOVING
2025-07-24 20:47:23,758 | afspm.components.scan.handler | DEBUG:224 | rescanner: Not performing scanning logic because ScopeState undefined or problem not in problems set.
2025-07-24 20:47:23,823 | afspm.io.pubsub.subscriber | DEBUG:212 | ui: Message received ScopeStateMsg
2025-07-24 20:47:23,831 | afspm.io.pubsub.subscriber | DEBUG:212 | experiment: Message received ScopeStateMsg
2025-07-24 20:47:23,831 | afspm.components.scan.handler | DEBUG:170 | experiment: Received new scope state: SS_MOVING
2025-07-24 20:47:23,846 | afspm.io.pubsub.subscriber | DEBUG:212 | metadata: Message received ScopeStateMsg
2025-07-24 20:47:23,887 | afspm.components.microscope.translator | INFO:485 | New scan_params, sending out.
2025-07-24 20:47:23,888 | afspm.io.pubsub.publisher | DEBUG:76 | translator: Sending message ScanParameters2d
2025-07-24 20:47:23,989 | afspm.io.pubsub.cache | DEBUG:242 | scheduler: Sending message ScanParameters2d
2025-07-24 20:47:23,989 | afspm.io.pubsub.subscriber | DEBUG:212 | ui: Message received ScanParameters2d
2025-07-24 20:47:23,990 | afspm.io.pubsub.subscriber | DEBUG:212 | experiment: Message received ScanParameters2d
2025-07-24 20:47:23,990 | afspm.io.pubsub.subscriber | DEBUG:212 | metadata: Message received ScanParameters2d
2025-07-24 20:47:24,105 | afspm.components.microscope.translator | INFO:497 | New probe position, sending out.
2025-07-24 20:47:24,105 | afspm.io.pubsub.publisher | DEBUG:76 | translator: Sending message ProbePosition
2025-07-24 20:47:24,105 | afspm.components.microscope.translator | INFO:502 | New scope state SS_FREE, sending out.
2025-07-24 20:47:24,105 | afspm.io.pubsub.publisher | DEBUG:76 | translator: Sending message ScopeStateMsg
2025-07-24 20:47:24,206 | afspm.io.pubsub.subscriber | DEBUG:212 | translator: Message received ScopeStateMsg
2025-07-24 20:47:24,207 | afspm.io.pubsub.subscriber | DEBUG:212 | translator: Message received ScanParameters2d
2025-07-24 20:47:24,223 | afspm.io.pubsub.cache | DEBUG:242 | scheduler: Sending message ProbePosition
2025-07-24 20:47:24,251 | afspm.io.pubsub.subscriber | DEBUG:212 | metadata: Message received ProbePosition

2025-07-24 20:47:24,276 | afspm.io.pubsub.subscriber | DEBUG:212 | ui: Message received ProbePosition
2025-07-24 20:47:24,454 | afspm.io.pubsub.publisher | DEBUG:76 | scheduler: Sending message ScopeStateMsg
2025-07-24 20:47:24,455 | afspm.io.pubsub.cache | DEBUG:242 | scheduler: Sending message ScopeStateMsg
2025-07-24 20:47:24,486 | afspm.io.pubsub.subscriber | DEBUG:212 | rescanner: Message received ScopeStateMsg
2025-07-24 20:47:24,486 | afspm.components.scan.handler | DEBUG:170 | rescanner: Received new scope state: SS_FREE
2025-07-24 20:47:24,486 | afspm.components.scan.handler | INFO:202 | rescanner: Finished moving, will request collection.
2025-07-24 20:47:24,486 | afspm.components.scan.handler | DEBUG:224 | rescanner: Not performing scanning logic because ScopeState undefined or problem not in problems set.
2025-07-24 20:47:24,518 | afspm.io.pubsub.subscriber | DEBUG:212 | experiment: Message received ScopeStateMsg
2025-07-24 20:47:24,518 | afspm.components.scan.handler | DEBUG:170 | experiment: Received new scope state: SS_FREE
2025-07-24 20:47:24,518 | afspm.components.scan.handler | INFO:202 | experiment: Finished moving, will request collection.
2025-07-24 20:47:24,518 | afspm.components.scan.handler | INFO:234 | experiment: In state SS_FREE, wanting state SS_SCANNING.
2025-07-24 20:47:24,518 | afspm.io.control.client | DEBUG:194 | Sending start-scan request.
2025-07-24 20:47:24,518 | afspm.io.pubsub.subscriber | DEBUG:212 | metadata: Message received ScopeStateMsg
2025-07-24 20:47:24,558 | afspm.io.pubsub.subscriber | DEBUG:212 | ui: Message received ScopeStateMsg
2025-07-24 20:47:24,745 | afspm.io.control.router | DEBUG:343 | scheduler: Message received from client experiment: REQ_ACTION, action: "start-scan"

2025-07-24 20:47:24,745 | afspm.io.control.router | DEBUG:250 | scheduler: Handling send request: REQ_ACTION, action: "start-scan"

2025-07-24 20:47:24,894 | afspm.io.pubsub.subscriber | DEBUG:212 | translator: Message received ProbePosition
2025-07-24 20:47:24,894 | afspm.io.pubsub.subscriber | DEBUG:212 | translator: Message received ScopeStateMsg
2025-07-24 20:47:24,895 | afspm.io.control.server | DEBUG:69 | translator: Message received: REQ_ACTION, action: "start-scan"

2025-07-24 20:47:25,873 | afspm.io.control.server | DEBUG:88 | translator: Sending reply: REP_SUCCESS, None
2025-07-24 20:47:25,873 | afspm.io.control.router | DEBUG:350 | scheduler: Sending reply to experiment: REP_SUCCESS, None
2025-07-24 20:47:25,873 | afspm.io.control.client | DEBUG:130 | experiment: Received reply: REP_SUCCESS, None
2025-07-24 20:47:26,665 | afspm.components.microscope.translator | INFO:502 | New scope state SS_SCANNING, sending out.
2025-07-24 20:47:26,666 | afspm.io.pubsub.publisher | DEBUG:76 | translator: Sending message ScopeStateMsg
2025-07-24 20:47:26,674 | afspm.io.pubsub.publisher | DEBUG:76 | scheduler: Sending message ScopeStateMsg
2025-07-24 20:47:26,675 | afspm.io.pubsub.cache | DEBUG:242 | scheduler: Sending message ScopeStateMsg
2025-07-24 20:47:26,675 | afspm.io.pubsub.subscriber | DEBUG:212 | experiment: Message received ScopeStateMsg
2025-07-24 20:47:26,675 | afspm.components.scan.handler | DEBUG:170 | experiment: Received new scope state: SS_SCANNING
2025-07-24 20:47:26,686 | afspm.io.pubsub.subscriber | DEBUG:212 | rescanner: Message received ScopeStateMsg
2025-07-24 20:47:26,686 | afspm.components.scan.handler | DEBUG:170 | rescanner: Received new scope state: SS_SCANNING
2025-07-24 20:47:26,686 | afspm.components.scan.handler | DEBUG:224 | rescanner: Not performing scanning logic because ScopeState undefined or problem not in problems set.
2025-07-24 20:47:26,702 | afspm.io.pubsub.subscriber | DEBUG:212 | metadata: Message received ScopeStateMsg
2025-07-24 20:47:26,740 | afspm.io.pubsub.subscriber | DEBUG:212 | ui: Message received ScopeStateMsg
2025-07-24 20:47:26,768 | afspm.io.pubsub.subscriber | DEBUG:212 | translator: Message received ScopeStateMsg
2025-07-24 20:49:35,504 | afspm.components.microscope.translators.asylum.translator | DEBUG:350 | Getting datasets from C:/Users/Asylum User/Documents/Asylum Research Data/250724\Image0015.ibw (each dataset is a channel).
2025-07-24 20:49:35,523 | afspm.components.microscope.translator | INFO:536 | New scans, sending out.
2025-07-24 20:49:35,524 | afspm.io.pubsub.publisher | DEBUG:76 | translator: Sending message Scan2d
2025-07-24 20:49:35,524 | afspm.io.pubsub.publisher | DEBUG:76 | translator: Sending message Scan2d
2025-07-24 20:49:35,524 | afspm.io.pubsub.publisher | DEBUG:76 | translator: Sending message Scan2d
2025-07-24 20:49:35,524 | afspm.io.pubsub.publisher | DEBUG:76 | translator: Sending message Scan2d
2025-07-24 20:49:35,687 | afspm.components.drift.drift | DEBUG:331 | # keypoints L: 131, R: 141
2025-07-24 20:49:35,688 | afspm.components.drift.drift | DEBUG:333 | # descriptors L: 131, R: 141
2025-07-24 20:49:35,689 | afspm.components.drift.drift | DEBUG:459 | Drift estimate fitting score (normalized): 0.003922645216089992
2025-07-24 20:49:35,719 | afspm.components.drift.scheduler | DEBUG:673 | The PCS-to-SCS correction vector has changed: [-4.98289361e-07 -2.26548787e-08] m.
2025-07-24 20:49:35,719 | afspm.components.drift.scheduler | DEBUG:676 | With corr rate: [ 2.53268477e-12 -1.93485769e-11] m / s.
2025-07-24 20:49:35,720 | afspm.io.pubsub.cache | DEBUG:242 | scheduler: Sending message Scan2d_0.0_HeightRetrace
2025-07-24 20:49:35,727 | afspm.io.pubsub.subscriber | DEBUG:212 | metadata: Message received Scan2d_0.0_HeightRetrace
2025-07-24 20:49:35,753 | afspm.io.pubsub.subscriber | DEBUG:212 | ui: Message received Scan2d_0.0_HeightRetrace
2025-07-24 20:49:35,758 | afspm.io.pubsub.subscriber | DEBUG:212 | experiment: Message received Scan2d_0.0_HeightRetrace
2025-07-24 20:49:35,988 | afspm.io.pubsub.cache | DEBUG:242 | scheduler: Sending message Scan2d_0.0_AmplitudeRetrace
2025-07-24 20:49:35,993 | afspm.io.pubsub.subscriber | DEBUG:212 | metadata: Message received Scan2d_0.0_AmplitudeRetrace
2025-07-24 20:49:36,003 | afspm.components.microscope.translator | INFO:502 | New scope state SS_FREE, sending out.
2025-07-24 20:49:36,003 | afspm.io.pubsub.publisher | DEBUG:76 | translator: Sending message ScopeStateMsg
2025-07-24 20:49:36,025 | afspm.io.pubsub.subscriber | DEBUG:212 | experiment: Message received Scan2d_0.0_AmplitudeRetrace
2025-07-24 20:49:36,034 | afspm.io.pubsub.subscriber | DEBUG:212 | ui: Message received Scan2d_0.0_AmplitudeRetrace
2025-07-24 20:49:36,104 | afspm.io.pubsub.subscriber | DEBUG:212 | translator: Message received Scan2d_0.0_HeightRetrace
2025-07-24 20:49:36,104 | afspm.io.pubsub.subscriber | DEBUG:212 | translator: Message received Scan2d_0.0_AmplitudeRetrace
2025-07-24 20:49:36,230 | afspm.io.pubsub.cache | DEBUG:242 | scheduler: Sending message Scan2d_0.0_PhaseRetrace
2025-07-24 20:49:36,259 | afspm.io.pubsub.subscriber | DEBUG:212 | metadata: Message received Scan2d_0.0_PhaseRetrace
2025-07-24 20:49:36,289 | afspm.io.pubsub.subscriber | DEBUG:212 | experiment: Message received Scan2d_0.0_PhaseRetrace
2025-07-24 20:49:36,312 | afspm.io.pubsub.subscriber | DEBUG:212 | ui: Message received Scan2d_0.0_PhaseRetrace
2025-07-24 20:49:36,475 | afspm.io.pubsub.cache | DEBUG:242 | scheduler: Sending message Scan2d_0.0_ZSensorRetrace
2025-07-24 20:49:36,476 | afspm.io.pubsub.subscriber | DEBUG:212 | ui: Message received Scan2d_0.0_ZSensorRetrace
2025-07-24 20:49:36,522 | afspm.io.pubsub.subscriber | DEBUG:212 | metadata: Message received Scan2d_0.0_ZSensorRetrace
2025-07-24 20:49:36,554 | afspm.io.pubsub.subscriber | DEBUG:212 | experiment: Message received Scan2d_0.0_ZSensorRetrace
2025-07-24 20:49:36,713 | afspm.io.pubsub.publisher | DEBUG:76 | scheduler: Sending message ScopeStateMsg
2025-07-24 20:49:36,713 | afspm.io.pubsub.cache | DEBUG:242 | scheduler: Sending message ScopeStateMsg
2025-07-24 20:49:36,715 | afspm.io.pubsub.subscriber | DEBUG:212 | experiment: Message received ScopeStateMsg
2025-07-24 20:49:36,715 | afspm.components.scan.handler | DEBUG:170 | experiment: Received new scope state: SS_FREE
2025-07-24 20:49:36,716 | afspm.components.scan.handler | INFO:198 | experiment: Finished scan, preparing next scan params.
2025-07-24 20:49:36,716 | afspm.components.scan.handler | INFO:234 | experiment: In state SS_FREE, wanting state SS_MOVING.
2025-07-24 20:49:36,716 | afspm.samples.keep_scanning.experiment | DEBUG:45 | Insufficient time has passed between scans. Returning None.
2025-07-24 20:49:36,716 | afspm.components.scan.handler | DEBUG:246 | experiment: Cannot send params, because get_next_params returned None.Sleeping and retrying.
2025-07-24 20:49:36,727 | afspm.io.pubsub.subscriber | DEBUG:212 | rescanner: Message received ScopeStateMsg
2025-07-24 20:49:36,727 | afspm.components.scan.handler | DEBUG:170 | rescanner: Received new scope state: SS_FREE
2025-07-24 20:49:36,727 | afspm.components.scan.handler | INFO:198 | rescanner: Finished scan, preparing next scan params.
2025-07-24 20:49:36,727 | afspm.components.scan.handler | DEBUG:224 | rescanner: Not performing scanning logic because ScopeState undefined or problem not in problems set.
2025-07-24 20:49:36,752 | afspm.io.pubsub.subscriber | DEBUG:212 | ui: Message received ScopeStateMsg
2025-07-24 20:49:36,788 | afspm.io.pubsub.subscriber | DEBUG:212 | metadata: Message received ScopeStateMsg
2025-07-24 20:49:36,790 | afspm.io.pubsub.subscriber | DEBUG:212 | translator: Message received Scan2d_0.0_PhaseRetrace
2025-07-24 20:49:36,790 | afspm.io.pubsub.subscriber | DEBUG:212 | translator: Message received Scan2d_0.0_ZSensorRetrace
2025-07-24 20:49:36,790 | afspm.io.pubsub.subscriber | DEBUG:212 | translator: Message received ScopeStateMsg
2025-07-24 20:50:36,720 | afspm.components.scan.handler | INFO:234 | experiment: In state SS_FREE, wanting state SS_MOVING.
2025-07-24 20:50:36,720 | afspm.samples.keep_scanning.experiment | DEBUG:45 | Insufficient time has passed between scans. Returning None.
2025-07-24 20:50:36,720 | afspm.components.scan.handler | DEBUG:246 | experiment: Cannot send params, because get_next_params returned None.Sleeping and retrying.
2025-07-24 20:51:36,865 | afspm.components.scan.handler | INFO:234 | experiment: In state SS_FREE, wanting state SS_MOVING.
2025-07-24 20:51:36,865 | afspm.samples.keep_scanning.experiment | DEBUG:45 | Insufficient time has passed between scans. Returning None.
2025-07-24 20:51:36,866 | afspm.components.scan.handler | DEBUG:246 | experiment: Cannot send params, because get_next_params returned None.Sleeping and retrying.
2025-07-24 20:52:37,038 | afspm.components.scan.handler | INFO:234 | experiment: In state SS_FREE, wanting state SS_MOVING.
2025-07-24 20:52:37,038 | afspm.samples.keep_scanning.experiment | DEBUG:45 | Insufficient time has passed between scans. Returning None.
2025-07-24 20:52:37,038 | afspm.components.scan.handler | DEBUG:246 | experiment: Cannot send params, because get_next_params returned None.Sleeping and retrying.
2025-07-24 20:53:37,131 | afspm.components.scan.handler | INFO:234 | experiment: In state SS_FREE, wanting state SS_MOVING.
2025-07-24 20:53:37,131 | afspm.samples.keep_scanning.experiment | DEBUG:45 | Insufficient time has passed between scans. Returning None.
2025-07-24 20:53:37,132 | afspm.components.scan.handler | DEBUG:246 | experiment: Cannot send params, because get_next_params returned None.Sleeping and retrying.
2025-07-24 20:54:37,255 | afspm.components.scan.handler | INFO:234 | experiment: In state SS_FREE, wanting state SS_MOVING.
2025-07-24 20:54:37,255 | afspm.samples.keep_scanning.experiment | DEBUG:45 | Insufficient time has passed between scans. Returning None.
2025-07-24 20:54:37,256 | afspm.components.scan.handler | DEBUG:246 | experiment: Cannot send params, because get_next_params returned None.Sleeping and retrying.
2025-07-24 20:55:37,298 | afspm.components.scan.handler | INFO:234 | experiment: In state SS_FREE, wanting state SS_MOVING.
2025-07-24 20:55:37,298 | afspm.samples.keep_scanning.experiment | DEBUG:45 | Insufficient time has passed between scans. Returning None.
2025-07-24 20:55:37,299 | afspm.components.scan.handler | DEBUG:246 | experiment: Cannot send params, because get_next_params returned None.Sleeping and retrying.
2025-07-24 20:56:37,427 | afspm.components.scan.handler | INFO:234 | experiment: In state SS_FREE, wanting state SS_MOVING.
2025-07-24 20:56:37,427 | afspm.samples.keep_scanning.experiment | DEBUG:45 | Insufficient time has passed between scans. Returning None.
2025-07-24 20:56:37,427 | afspm.components.scan.handler | DEBUG:246 | experiment: Cannot send params, because get_next_params returned None.Sleeping and retrying.
2025-07-24 20:57:37,509 | afspm.components.scan.handler | INFO:234 | experiment: In state SS_FREE, wanting state SS_MOVING.
2025-07-24 20:57:37,510 | afspm.samples.keep_scanning.experiment | DEBUG:45 | Insufficient time has passed between scans. Returning None.
2025-07-24 20:57:37,510 | afspm.components.scan.handler | DEBUG:246 | experiment: Cannot send params, because get_next_params returned None.Sleeping and retrying.
2025-07-24 20:58:37,529 | afspm.components.scan.handler | INFO:234 | experiment: In state SS_FREE, wanting state SS_MOVING.
2025-07-24 20:58:37,529 | afspm.samples.keep_scanning.experiment | DEBUG:45 | Insufficient time has passed between scans. Returning None.
2025-07-24 20:58:37,530 | afspm.components.scan.handler | DEBUG:246 | experiment: Cannot send params, because get_next_params returned None.Sleeping and retrying.
2025-07-24 20:59:37,557 | afspm.components.scan.handler | INFO:234 | experiment: In state SS_FREE, wanting state SS_MOVING.
2025-07-24 20:59:37,557 | afspm.samples.keep_scanning.experiment | DEBUG:45 | Insufficient time has passed between scans. Returning None.
2025-07-24 20:59:37,558 | afspm.components.scan.handler | DEBUG:246 | experiment: Cannot send params, because get_next_params returned None.Sleeping and retrying.
2025-07-24 21:00:37,583 | afspm.components.scan.handler | INFO:234 | experiment: In state SS_FREE, wanting state SS_MOVING.
2025-07-24 21:00:37,583 | afspm.samples.keep_scanning.experiment | DEBUG:45 | Insufficient time has passed between scans. Returning None.
2025-07-24 21:00:37,584 | afspm.components.scan.handler | DEBUG:246 | experiment: Cannot send params, because get_next_params returned None.Sleeping and retrying.
2025-07-24 21:01:37,653 | afspm.components.scan.handler | INFO:234 | experiment: In state SS_FREE, wanting state SS_MOVING.
2025-07-24 21:01:37,654 | afspm.samples.keep_scanning.experiment | DEBUG:45 | Insufficient time has passed between scans. Returning None.
2025-07-24 21:01:37,654 | afspm.components.scan.handler | DEBUG:246 | experiment: Cannot send params, because get_next_params returned None.Sleeping and retrying.
2025-07-24 21:02:37,768 | afspm.components.scan.handler | INFO:234 | experiment: In state SS_FREE, wanting state SS_MOVING.
2025-07-24 21:02:37,768 | afspm.samples.keep_scanning.experiment | DEBUG:49 | Sending out old scan params to keep scanning.
2025-07-24 21:02:37,768 | afspm.io.control.client | DEBUG:242 | Sending set_scan_params with: spatial {
  roi {
    top_left {
      x: 0
      y: 0
    }
    size {
      x: 5
      y: 5
    }
  }
  length_units: "um"
  angular_units: "degrees"
}
data {
  shape {
    x: 128
    y: 128
  }
}

2025-07-24 21:02:38,002 | afspm.io.control.router | DEBUG:343 | scheduler: Message received from client experiment: REQ_SET_SCAN_PARAMS, spatial {
  roi {
    top_left {
      x: 0
      y: 0
    }
    size {
      x: 5
      y: 5
    }
  }
  length_units: "um"
  angular_units: "degrees"
}
data {
  shape {
    x: 128
    y: 128
  }
}

2025-07-24 21:02:38,004 | afspm.io.control.router | DEBUG:250 | scheduler: Handling send request: REQ_SET_SCAN_PARAMS, spatial {
  roi {
    top_left {
      x: 0.49630642114028151
      y: 0.037803651439794847
    }
    size {
      x: 5
      y: 5
    }
  }
  length_units: "um"
  angular_units: "degrees"
}
data {
  shape {
    x: 128
    y: 128
  }
}

2025-07-24 21:02:38,109 | afspm.io.control.server | DEBUG:69 | translator: Message received: REQ_SET_SCAN_PARAMS, spatial {
  roi {
    top_left {
      x: 0.49630642114028151
      y: 0.037803651439794847
    }
    size {
      x: 5
      y: 5
    }
  }
  length_units: "um"
  angular_units: "degrees"
}
data {
  shape {
    x: 128
    y: 128
  }
}

2025-07-24 21:02:38,376 | afspm.components.microscope.translator | INFO:616 | New scope state SS_MOVING, sending out.
2025-07-24 21:02:38,376 | afspm.io.pubsub.publisher | DEBUG:76 | translator: Sending message ScopeStateMsg
2025-07-24 21:02:38,377 | afspm.io.control.server | DEBUG:88 | translator: Sending reply: REP_SUCCESS, None
2025-07-24 21:02:38,378 | afspm.io.control.router | DEBUG:350 | scheduler: Sending reply to experiment: REP_SUCCESS, None
2025-07-24 21:02:38,379 | afspm.io.control.client | DEBUG:130 | experiment: Received reply: REP_SUCCESS, None
2025-07-24 21:02:38,560 | afspm.io.pubsub.publisher | DEBUG:76 | scheduler: Sending message ScopeStateMsg
2025-07-24 21:02:38,561 | afspm.io.pubsub.cache | DEBUG:242 | scheduler: Sending message ScopeStateMsg
2025-07-24 21:02:38,566 | afspm.io.pubsub.subscriber | DEBUG:212 | rescanner: Message received ScopeStateMsg
2025-07-24 21:02:38,567 | afspm.components.scan.handler | DEBUG:170 | rescanner: Received new scope state: SS_MOVING
2025-07-24 21:02:38,567 | afspm.components.scan.handler | DEBUG:224 | rescanner: Not performing scanning logic because ScopeState undefined or problem not in problems set.
2025-07-24 21:02:38,644 | afspm.io.pubsub.subscriber | DEBUG:212 | metadata: Message received ScopeStateMsg
2025-07-24 21:02:38,644 | afspm.io.pubsub.subscriber | DEBUG:212 | experiment: Message received ScopeStateMsg
2025-07-24 21:02:38,644 | afspm.components.scan.handler | DEBUG:170 | experiment: Received new scope state: SS_MOVING
2025-07-24 21:02:38,653 | afspm.io.pubsub.subscriber | DEBUG:212 | ui: Message received ScopeStateMsg
2025-07-24 21:02:38,684 | afspm.components.microscope.translator | INFO:485 | New scan_params, sending out.
2025-07-24 21:02:38,686 | afspm.io.pubsub.publisher | DEBUG:76 | translator: Sending message ScanParameters2d
2025-07-24 21:02:38,806 | afspm.io.pubsub.cache | DEBUG:242 | scheduler: Sending message ScanParameters2d
2025-07-24 21:02:38,807 | afspm.io.pubsub.subscriber | DEBUG:212 | metadata: Message received ScanParameters2d

2025-07-24 21:02:38,808 | afspm.io.pubsub.subscriber | DEBUG:212 | ui: Message received ScanParameters2d
2025-07-24 21:02:38,904 | afspm.components.microscope.translator | INFO:497 | New probe position, sending out.
2025-07-24 21:02:38,904 | afspm.io.pubsub.publisher | DEBUG:76 | translator: Sending message ProbePosition
2025-07-24 21:02:38,904 | afspm.components.microscope.translator | INFO:502 | New scope state SS_FREE, sending out.
2025-07-24 21:02:38,904 | afspm.io.pubsub.publisher | DEBUG:76 | translator: Sending message ScopeStateMsg
2025-07-24 21:02:39,006 | afspm.io.pubsub.subscriber | DEBUG:212 | translator: Message received ScopeStateMsg
2025-07-24 21:02:39,006 | afspm.io.pubsub.subscriber | DEBUG:212 | translator: Message received ScanParameters2d
2025-07-24 21:02:39,053 | afspm.io.pubsub.cache | DEBUG:242 | scheduler: Sending message ProbePosition
2025-07-24 21:02:39,067 | afspm.io.pubsub.subscriber | DEBUG:212 | metadata: Message received ProbePosition

2025-07-24 21:02:39,092 | afspm.io.pubsub.subscriber | DEBUG:212 | ui: Message received ProbePosition
2025-07-24 21:02:39,287 | afspm.io.pubsub.publisher | DEBUG:76 | scheduler: Sending message ScopeStateMsg
2025-07-24 21:02:39,287 | afspm.io.pubsub.cache | DEBUG:242 | scheduler: Sending message ScopeStateMsg
2025-07-24 21:02:39,300 | afspm.io.pubsub.subscriber | DEBUG:212 | rescanner: Message received ScopeStateMsg
2025-07-24 21:02:39,300 | afspm.components.scan.handler | DEBUG:170 | rescanner: Received new scope state: SS_FREE
2025-07-24 21:02:39,300 | afspm.components.scan.handler | INFO:202 | rescanner: Finished moving, will request collection.
2025-07-24 21:02:39,300 | afspm.components.scan.handler | DEBUG:224 | rescanner: Not performing scanning logic because ScopeState undefined or problem not in problems set.
2025-07-24 21:02:39,331 | afspm.io.pubsub.subscriber | DEBUG:212 | experiment: Message received ScopeStateMsg
2025-07-24 21:02:39,331 | afspm.io.pubsub.subscriber | DEBUG:212 | metadata: Message received ScopeStateMsg
2025-07-24 21:02:39,331 | afspm.components.scan.handler | DEBUG:170 | experiment: Received new scope state: SS_FREE
2025-07-24 21:02:39,331 | afspm.components.scan.handler | INFO:202 | experiment: Finished moving, will request collection.
2025-07-24 21:02:39,332 | afspm.components.scan.handler | INFO:234 | experiment: In state SS_FREE, wanting state SS_SCANNING.
2025-07-24 21:02:39,332 | afspm.io.control.client | DEBUG:194 | Sending start-scan request.
2025-07-24 21:02:39,332 | afspm.io.control.router | DEBUG:343 | scheduler: Message received from client experiment: REQ_ACTION, action: "start-scan"

2025-07-24 21:02:39,332 | afspm.io.control.router | DEBUG:250 | scheduler: Handling send request: REQ_ACTION, action: "start-scan"

2025-07-24 21:02:39,370 | afspm.io.pubsub.subscriber | DEBUG:212 | ui: Message received ScopeStateMsg
2025-07-24 21:02:39,692 | afspm.io.pubsub.subscriber | DEBUG:212 | translator: Message received ProbePosition
2025-07-24 21:02:39,692 | afspm.io.pubsub.subscriber | DEBUG:212 | translator: Message received ScopeStateMsg
2025-07-24 21:02:39,694 | afspm.io.control.server | DEBUG:69 | translator: Message received: REQ_ACTION, action: "start-scan"

2025-07-24 21:02:40,681 | afspm.io.control.server | DEBUG:88 | translator: Sending reply: REP_SUCCESS, None
2025-07-24 21:02:40,681 | afspm.io.control.router | DEBUG:350 | scheduler: Sending reply to experiment: REP_SUCCESS, None
2025-07-24 21:02:40,682 | afspm.io.control.client | DEBUG:130 | experiment: Received reply: REP_SUCCESS, None
2025-07-24 21:02:41,465 | afspm.components.microscope.translator | INFO:502 | New scope state SS_SCANNING, sending out.
2025-07-24 21:02:41,467 | afspm.io.pubsub.publisher | DEBUG:76 | translator: Sending message ScopeStateMsg
2025-07-24 21:02:41,491 | afspm.io.pubsub.publisher | DEBUG:76 | scheduler: Sending message ScopeStateMsg
2025-07-24 21:02:41,491 | afspm.io.pubsub.cache | DEBUG:242 | scheduler: Sending message ScopeStateMsg
2025-07-24 21:02:41,491 | afspm.io.pubsub.subscriber | DEBUG:212 | metadata: Message received ScopeStateMsg
2025-07-24 21:02:41,491 | afspm.io.pubsub.subscriber | DEBUG:212 | experiment: Message received ScopeStateMsg
2025-07-24 21:02:41,492 | afspm.components.scan.handler | DEBUG:170 | experiment: Received new scope state: SS_SCANNING
2025-07-24 21:02:41,562 | afspm.io.pubsub.subscriber | DEBUG:212 | rescanner: Message received ScopeStateMsg
2025-07-24 21:02:41,562 | afspm.components.scan.handler | DEBUG:170 | rescanner: Received new scope state: SS_SCANNING
2025-07-24 21:02:41,562 | afspm.components.scan.handler | DEBUG:224 | rescanner: Not performing scanning logic because ScopeState undefined or problem not in problems set.
2025-07-24 21:02:41,568 | afspm.io.pubsub.subscriber | DEBUG:212 | translator: Message received ScopeStateMsg
2025-07-24 21:02:41,585 | afspm.io.pubsub.subscriber | DEBUG:212 | ui: Message received ScopeStateMsg
2025-07-24 21:04:51,127 | afspm.components.microscope.translators.asylum.translator | DEBUG:350 | Getting datasets from C:/Users/Asylum User/Documents/Asylum Research Data/250724\Image0016.ibw (each dataset is a channel).
2025-07-24 21:04:51,145 | afspm.components.microscope.translator | INFO:536 | New scans, sending out.
2025-07-24 21:04:51,146 | afspm.io.pubsub.publisher | DEBUG:76 | translator: Sending message Scan2d
2025-07-24 21:04:51,146 | afspm.io.pubsub.publisher | DEBUG:76 | translator: Sending message Scan2d
2025-07-24 21:04:51,147 | afspm.io.pubsub.publisher | DEBUG:76 | translator: Sending message Scan2d
2025-07-24 21:04:51,147 | afspm.io.pubsub.publisher | DEBUG:76 | translator: Sending message Scan2d
2025-07-24 21:04:51,202 | afspm.components.drift.drift | DEBUG:331 | # keypoints L: 139, R: 136
2025-07-24 21:04:51,202 | afspm.components.drift.drift | DEBUG:333 | # descriptors L: 139, R: 136
2025-07-24 21:04:51,204 | afspm.components.drift.drift | DEBUG:459 | Drift estimate fitting score (normalized): 0.004206302967313112
2025-07-24 21:04:51,289 | afspm.components.drift.scheduler | DEBUG:673 | The PCS-to-SCS correction vector has changed: [-5.11719197e-07 -1.43806008e-08] m.
2025-07-24 21:04:51,289 | afspm.components.drift.scheduler | DEBUG:676 | With corr rate: [-1.46724222e-11  9.03984970e-12] m / s.
2025-07-24 21:04:51,291 | afspm.io.pubsub.cache | DEBUG:242 | scheduler: Sending message Scan2d_0.0_HeightRetrace
2025-07-24 21:04:51,292 | afspm.io.pubsub.subscriber | DEBUG:212 | experiment: Message received Scan2d_0.0_HeightRetrace
2025-07-24 21:04:51,334 | afspm.io.pubsub.subscriber | DEBUG:212 | metadata: Message received Scan2d_0.0_HeightRetrace
2025-07-24 21:04:51,359 | afspm.io.pubsub.subscriber | DEBUG:212 | ui: Message received Scan2d_0.0_HeightRetrace
2025-07-24 21:04:51,541 | afspm.io.pubsub.cache | DEBUG:242 | scheduler: Sending message Scan2d_0.0_AmplitudeRetrace
2025-07-24 21:04:51,554 | afspm.io.pubsub.subscriber | DEBUG:212 | experiment: Message received Scan2d_0.0_AmplitudeRetrace
2025-07-24 21:04:51,601 | afspm.io.pubsub.subscriber | DEBUG:212 | metadata: Message received Scan2d_0.0_AmplitudeRetrace
2025-07-24 21:04:51,641 | afspm.io.pubsub.subscriber | DEBUG:212 | ui: Message received Scan2d_0.0_AmplitudeRetrace
2025-07-24 21:04:51,659 | afspm.components.microscope.translator | INFO:502 | New scope state SS_FREE, sending out.
2025-07-24 21:04:51,659 | afspm.io.pubsub.publisher | DEBUG:76 | translator: Sending message ScopeStateMsg
2025-07-24 21:04:51,760 | afspm.io.pubsub.subscriber | DEBUG:212 | translator: Message received Scan2d_0.0_HeightRetrace
2025-07-24 21:04:51,761 | afspm.io.pubsub.subscriber | DEBUG:212 | translator: Message received Scan2d_0.0_AmplitudeRetrace
2025-07-24 21:04:51,792 | afspm.io.pubsub.cache | DEBUG:242 | scheduler: Sending message Scan2d_0.0_PhaseRetrace
2025-07-24 21:04:51,793 | afspm.io.pubsub.subscriber | DEBUG:212 | ui: Message received Scan2d_0.0_PhaseRetrace
2025-07-24 21:04:51,819 | afspm.io.pubsub.subscriber | DEBUG:212 | experiment: Message received Scan2d_0.0_PhaseRetrace
2025-07-24 21:04:51,866 | afspm.io.pubsub.subscriber | DEBUG:212 | metadata: Message received Scan2d_0.0_PhaseRetrace
2025-07-24 21:04:52,037 | afspm.io.pubsub.cache | DEBUG:242 | scheduler: Sending message Scan2d_0.0_ZSensorRetrace
2025-07-24 21:04:52,078 | afspm.io.pubsub.subscriber | DEBUG:212 | ui: Message received Scan2d_0.0_ZSensorRetrace
2025-07-24 21:04:52,085 | afspm.io.pubsub.subscriber | DEBUG:212 | experiment: Message received Scan2d_0.0_ZSensorRetrace
2025-07-24 21:04:52,132 | afspm.io.pubsub.subscriber | DEBUG:212 | metadata: Message received Scan2d_0.0_ZSensorRetrace
2025-07-24 21:04:52,273 | afspm.io.pubsub.publisher | DEBUG:76 | scheduler: Sending message ScopeStateMsg
2025-07-24 21:04:52,273 | afspm.io.pubsub.cache | DEBUG:242 | scheduler: Sending message ScopeStateMsg
2025-07-24 21:04:52,274 | afspm.io.pubsub.subscriber | DEBUG:212 | metadata: Message received ScopeStateMsg
2025-07-24 21:04:52,348 | afspm.io.pubsub.subscriber | DEBUG:212 | rescanner: Message received ScopeStateMsg
2025-07-24 21:04:52,348 | afspm.io.pubsub.subscriber | DEBUG:212 | experiment: Message received ScopeStateMsg
2025-07-24 21:04:52,348 | afspm.components.scan.handler | DEBUG:170 | rescanner: Received new scope state: SS_FREE
2025-07-24 21:04:52,348 | afspm.components.scan.handler | DEBUG:170 | experiment: Received new scope state: SS_FREE
2025-07-24 21:04:52,348 | afspm.components.scan.handler | INFO:198 | rescanner: Finished scan, preparing next scan params.

2025-07-24 21:04:52,348 | afspm.components.scan.handler | DEBUG:224 | rescanner: Not performing scanning logic because ScopeState undefined or problem not in problems set.
2025-07-24 21:04:52,348 | afspm.components.scan.handler | INFO:234 | experiment: In state SS_FREE, wanting state SS_MOVING.
2025-07-24 21:04:52,350 | afspm.samples.keep_scanning.experiment | DEBUG:45 | Insufficient time has passed between scans. Returning None.
2025-07-24 21:04:52,350 | afspm.components.scan.handler | DEBUG:246 | experiment: Cannot send params, because get_next_params returned None.Sleeping and retrying.
2025-07-24 21:04:52,356 | afspm.io.pubsub.subscriber | DEBUG:212 | ui: Message received ScopeStateMsg
2025-07-24 21:04:52,442 | afspm.io.pubsub.subscriber | DEBUG:212 | translator: Message received Scan2d_0.0_PhaseRetrace
2025-07-24 21:04:52,442 | afspm.io.pubsub.subscriber | DEBUG:212 | translator: Message received Scan2d_0.0_ZSensorRetrace
2025-07-24 21:04:52,442 | afspm.io.pubsub.subscriber | DEBUG:212 | translator: Message received ScopeStateMsg
2025-07-24 21:05:52,366 | afspm.components.scan.handler | INFO:234 | experiment: In state SS_FREE, wanting state SS_MOVING.
2025-07-24 21:05:52,366 | afspm.samples.keep_scanning.experiment | DEBUG:45 | Insufficient time has passed between scans. Returning None.
2025-07-24 21:05:52,366 | afspm.components.scan.handler | DEBUG:246 | experiment: Cannot send params, because get_next_params returned None.Sleeping and retrying.
2025-07-24 21:06:52,475 | afspm.components.scan.handler | INFO:234 | experiment: In state SS_FREE, wanting state SS_MOVING.
2025-07-24 21:06:52,475 | afspm.samples.keep_scanning.experiment | DEBUG:45 | Insufficient time has passed between scans. Returning None.
2025-07-24 21:06:52,475 | afspm.components.scan.handler | DEBUG:246 | experiment: Cannot send params, because get_next_params returned None.Sleeping and retrying.
2025-07-24 21:07:52,543 | afspm.components.scan.handler | INFO:234 | experiment: In state SS_FREE, wanting state SS_MOVING.
2025-07-24 21:07:52,543 | afspm.samples.keep_scanning.experiment | DEBUG:45 | Insufficient time has passed between scans. Returning None.
2025-07-24 21:07:52,543 | afspm.components.scan.handler | DEBUG:246 | experiment: Cannot send params, because get_next_params returned None.Sleeping and retrying.
2025-07-24 21:08:52,561 | afspm.components.scan.handler | INFO:234 | experiment: In state SS_FREE, wanting state SS_MOVING.
2025-07-24 21:08:52,561 | afspm.samples.keep_scanning.experiment | DEBUG:45 | Insufficient time has passed between scans. Returning None.
2025-07-24 21:08:52,563 | afspm.components.scan.handler | DEBUG:246 | experiment: Cannot send params, because get_next_params returned None.Sleeping and retrying.
2025-07-24 21:09:52,566 | afspm.components.scan.handler | INFO:234 | experiment: In state SS_FREE, wanting state SS_MOVING.
2025-07-24 21:09:52,566 | afspm.samples.keep_scanning.experiment | DEBUG:45 | Insufficient time has passed between scans. Returning None.
2025-07-24 21:09:52,566 | afspm.components.scan.handler | DEBUG:246 | experiment: Cannot send params, because get_next_params returned None.Sleeping and retrying.
2025-07-24 21:10:52,677 | afspm.components.scan.handler | INFO:234 | experiment: In state SS_FREE, wanting state SS_MOVING.
2025-07-24 21:10:52,677 | afspm.samples.keep_scanning.experiment | DEBUG:45 | Insufficient time has passed between scans. Returning None.
2025-07-24 21:10:52,679 | afspm.components.scan.handler | DEBUG:246 | experiment: Cannot send params, because get_next_params returned None.Sleeping and retrying.
2025-07-24 21:11:52,792 | afspm.components.scan.handler | INFO:234 | experiment: In state SS_FREE, wanting state SS_MOVING.
2025-07-24 21:11:52,792 | afspm.samples.keep_scanning.experiment | DEBUG:45 | Insufficient time has passed between scans. Returning None.
2025-07-24 21:11:52,792 | afspm.components.scan.handler | DEBUG:246 | experiment: Cannot send params, because get_next_params returned None.Sleeping and retrying.
2025-07-24 21:12:52,853 | afspm.components.scan.handler | INFO:234 | experiment: In state SS_FREE, wanting state SS_MOVING.
2025-07-24 21:12:52,853 | afspm.samples.keep_scanning.experiment | DEBUG:45 | Insufficient time has passed between scans. Returning None.
2025-07-24 21:12:52,853 | afspm.components.scan.handler | DEBUG:246 | experiment: Cannot send params, because get_next_params returned None.Sleeping and retrying.
2025-07-24 21:13:53,019 | afspm.components.scan.handler | INFO:234 | experiment: In state SS_FREE, wanting state SS_MOVING.
2025-07-24 21:13:53,020 | afspm.samples.keep_scanning.experiment | DEBUG:45 | Insufficient time has passed between scans. Returning None.
2025-07-24 21:13:53,020 | afspm.components.scan.handler | DEBUG:246 | experiment: Cannot send params, because get_next_params returned None.Sleeping and retrying.
2025-07-24 21:14:53,141 | afspm.components.scan.handler | INFO:234 | experiment: In state SS_FREE, wanting state SS_MOVING.
2025-07-24 21:14:53,141 | afspm.samples.keep_scanning.experiment | DEBUG:45 | Insufficient time has passed between scans. Returning None.
2025-07-24 21:14:53,142 | afspm.components.scan.handler | DEBUG:246 | experiment: Cannot send params, because get_next_params returned None.Sleeping and retrying.
2025-07-24 21:15:53,169 | afspm.components.scan.handler | INFO:234 | experiment: In state SS_FREE, wanting state SS_MOVING.
2025-07-24 21:15:53,169 | afspm.samples.keep_scanning.experiment | DEBUG:45 | Insufficient time has passed between scans. Returning None.
2025-07-24 21:15:53,169 | afspm.components.scan.handler | DEBUG:246 | experiment: Cannot send params, because get_next_params returned None.Sleeping and retrying.
2025-07-24 21:16:53,323 | afspm.components.scan.handler | INFO:234 | experiment: In state SS_FREE, wanting state SS_MOVING.
2025-07-24 21:16:53,323 | afspm.samples.keep_scanning.experiment | DEBUG:45 | Insufficient time has passed between scans. Returning None.
2025-07-24 21:16:53,323 | afspm.components.scan.handler | DEBUG:246 | experiment: Cannot send params, because get_next_params returned None.Sleeping and retrying.
2025-07-24 21:17:53,410 | afspm.components.scan.handler | INFO:234 | experiment: In state SS_FREE, wanting state SS_MOVING.
2025-07-24 21:17:53,410 | afspm.samples.keep_scanning.experiment | DEBUG:49 | Sending out old scan params to keep scanning.
2025-07-24 21:17:53,410 | afspm.io.control.client | DEBUG:242 | Sending set_scan_params with: spatial {
  roi {
    top_left {
      x: 0
      y: 0
    }
    size {
      x: 5
      y: 5
    }
  }
  length_units: "um"
  angular_units: "degrees"
}
data {
  shape {
    x: 128
    y: 128
  }
}

2025-07-24 21:17:53,458 | afspm.io.control.router | DEBUG:343 | scheduler: Message received from client experiment: REQ_SET_SCAN_PARAMS, spatial {
  roi {
    top_left {
      x: 0
      y: 0
    }
    size {
      x: 5
      y: 5
    }
  }
  length_units: "um"
  angular_units: "degrees"
}
data {
  shape {
    x: 128
    y: 128
  }
}

2025-07-24 21:17:53,459 | afspm.io.control.router | DEBUG:250 | scheduler: Handling send request: REQ_SET_SCAN_PARAMS, spatial {
  roi {
    top_left {
      x: 0.52320891891911647
      y: 0.0073016498008314822
    }
    size {
      x: 5
      y: 5
    }
  }
  length_units: "um"
  angular_units: "degrees"
}
data {
  shape {
    x: 128
    y: 128
  }
}

2025-07-24 21:17:53,831 | afspm.io.control.server | DEBUG:69 | translator: Message received: REQ_SET_SCAN_PARAMS, spatial {
  roi {
    top_left {
      x: 0.52320891891911647
      y: 0.0073016498008314822
    }
    size {
      x: 5
      y: 5
    }
  }
  length_units: "um"
  angular_units: "degrees"
}
data {
  shape {
    x: 128
    y: 128
  }
}

2025-07-24 21:17:54,098 | afspm.components.microscope.translator | INFO:616 | New scope state SS_MOVING, sending out.
2025-07-24 21:17:54,098 | afspm.io.pubsub.publisher | DEBUG:76 | translator: Sending message ScopeStateMsg
2025-07-24 21:17:54,099 | afspm.io.control.server | DEBUG:88 | translator: Sending reply: REP_SUCCESS, None
2025-07-24 21:17:54,099 | afspm.io.control.router | DEBUG:350 | scheduler: Sending reply to experiment: REP_SUCCESS, None
2025-07-24 21:17:54,101 | afspm.io.control.client | DEBUG:130 | experiment: Received reply: REP_SUCCESS, None
2025-07-24 21:17:54,286 | afspm.io.pubsub.publisher | DEBUG:76 | scheduler: Sending message ScopeStateMsg
2025-07-24 21:17:54,287 | afspm.io.pubsub.cache | DEBUG:242 | scheduler: Sending message ScopeStateMsg
2025-07-24 21:17:54,299 | afspm.io.pubsub.subscriber | DEBUG:212 | ui: Message received ScopeStateMsg
2025-07-24 21:17:54,321 | afspm.io.pubsub.subscriber | DEBUG:212 | metadata: Message received ScopeStateMsg
2025-07-24 21:17:54,322 | afspm.io.pubsub.subscriber | DEBUG:212 | rescanner: Message received ScopeStateMsg
2025-07-24 21:17:54,322 | afspm.components.scan.handler | DEBUG:170 | rescanner: Received new scope state: SS_MOVING
2025-07-24 21:17:54,322 | afspm.components.scan.handler | DEBUG:224 | rescanner: Not performing scanning logic because ScopeState undefined or problem not in problems set.
2025-07-24 21:17:54,368 | afspm.io.pubsub.subscriber | DEBUG:212 | experiment: Message received ScopeStateMsg
2025-07-24 21:17:54,368 | afspm.components.scan.handler | DEBUG:170 | experiment: Received new scope state: SS_MOVING
2025-07-24 21:17:54,409 | afspm.components.microscope.translator | INFO:485 | New scan_params, sending out.
2025-07-24 21:17:54,409 | afspm.io.pubsub.publisher | DEBUG:76 | translator: Sending message ScanParameters2d
2025-07-24 21:17:54,527 | afspm.io.pubsub.cache | DEBUG:242 | scheduler: Sending message ScanParameters2d
2025-07-24 21:17:54,527 | afspm.io.pubsub.subscriber | DEBUG:212 | experiment: Message received ScanParameters2d
2025-07-24 21:17:54,579 | afspm.io.pubsub.subscriber | DEBUG:212 | ui: Message received ScanParameters2d
2025-07-24 21:17:54,587 | afspm.io.pubsub.subscriber | DEBUG:212 | metadata: Message received ScanParameters2d
2025-07-24 21:17:54,628 | afspm.components.microscope.translator | INFO:497 | New probe position, sending out.
2025-07-24 21:17:54,628 | afspm.io.pubsub.publisher | DEBUG:76 | translator: Sending message ProbePosition
2025-07-24 21:17:54,628 | afspm.components.microscope.translator | INFO:502 | New scope state SS_FREE, sending out.
2025-07-24 21:17:54,628 | afspm.io.pubsub.publisher | DEBUG:76 | translator: Sending message ScopeStateMsg
2025-07-24 21:17:54,729 | afspm.io.pubsub.subscriber | DEBUG:212 | translator: Message received ScopeStateMsg
[truncated: 1,133,219 more chars]
